# Supplementary material for: ATP-free in vitro biotransformation of starch-derived maltodextrin into poly-3-hydroxybutyrate via acetyl-CoA
Source: Nat Commun. 2024 Apr 16;15:3267. doi: 10.1038/s41467-024-46871-y (PMC11021460; doi:10.1038/s41467-024-46871-y)
Supplement: Supplementary file 4 — Source Data [file 41467_2024_46871_MOESM4_ESM.xlsx]

## Sheet: Fig.3c
Fig. 3 | Proof-of-concept production of PHB from debranched maltodextrin by the designed ivSEB.
Fig. 3c | Results showing the production of PHB from around 55.6 mM glucose equivalents (10 g/L) of maltodextrin.
	Time (h)	OD600
		No PhaC	XPK essential	FPK essential	The intact system
	0	0	0	0	0
	0.25	0.05965	0.09994	0.02249	0.05621
	0.5	0.0892	0.16102	0.07628	0.64911
	0.75	0.11613	0.25385	0.18891	1.19984
	1	0.14108	0.32166	0.27094	1.48317
	1.25	0.16856	0.41137	0.40657	1.81586
	1.5	0.18975	0.54144	0.45285	1.79692
	1.75	0.20511	0.66452	0.56059	2.11566
	2	0.21253	0.74859	0.56782	2.23708
	2.25	0.22671	0.93122	0.57843	2.36527
	2.5	0.25561	1.01489	0.61217	2.41874
	2.75	0.26334	1.12107	0.68246	2.47397
	3	0.25774	1.17436	0.76719	2.5949
	3.25	0.2774	1.25537	0.77186	2.69784
	3.5	0.29072	1.27505	0.87288	2.7031
	3.75	0.31987	1.36365	0.94312	2.88184
	4	0.33758	1.38905	1.00897	2.89378
	4.25	0.34636	1.47607	1.00735	2.87482
	4.5	0.35376	1.45747	1.08268	2.86092
	4.75	0.35197	1.4544	1.11216	2.89067
	5	0.34002	1.44758	1.07998	2.99766
	5.25	0.33691	1.45558	1.13319	3.01248
	5.5	0.32238	1.43962	1.1618	3.01444
	5.75	0.30485	1.45572	1.16368	3.0968
	6	0.2992	1.45314	1.20216	3.0882
	6.25	0.29912	1.45148	1.20216	3.16428
	6.5	0.30806	1.44537	1.20337	3.11953

## Sheet: Fig.4
Fig. 4 | One-pot, one-step production of PHB from 100 mM debranched maltodextrin by the designed ivSEB.
Fig. 4a | PhaA was loaded at 1 mg/mL (0.78 mU/mL) while other enzymes were loaded at 1 U/mL.
	Simulation results					Experimental results
	Time (h)	Maltodextrin (mM)	PHB (mM)			Time (h)	Maltodextrin (mM)			Mean	SD	PHB (mM)			Mean	SD
	0	100	0			0	100.95	99.19	99.76	99.97	0.9	0	0	0	0	0
	0.5	92.5778	1.48988			1	86.07	85.83	85.59	85.83	0.24	17.6	16.7	18.86	17.72	1.08
	1	90.7584	3.91178			2	81.8	84.08	82.13	82.67	1.23	18.93	19.51	21.04	19.83	1.09
	1.5	89.2145	6.29711			4	79	81.99	80.05	80.35	1.52	19.98	20.89	20.3	20.39	0.46
	2	87.7506	8.59052			8	76.92	79.34	78.67	78.31	1.25	23.02	22.91	22.98	22.97	0.06
	2.5	86.3376	10.7924			12	75.55	79.57	76.21	77.11	2.16	25.42	18.67	23.84	22.64	3.53
	3	84.9675	12.9086
	3.5	83.637	14.9452
	4	82.3442	16.9079
	4.5	81.0877	18.8012
	5	79.8661	20.6289
	5.5	78.6787	22.3924
	6	77.5258	24.0876
	6.5	76.4127	25.6852
	7	75.3826	26.9873
	7.5	74.6509	27.5692
	8	74.2845	27.7106
	8.5	74.0971	27.7408
	9	73.9908	27.7472
	9.5	73.9256	27.7485
	10	73.8829	27.7488
	10.5	73.8535	27.7489
	11	73.8323	27.7489
	11.5	73.8165	27.7489
	12	73.8043	27.7489
Fig. 4b | PhaA was loaded at 5 mg/mL (3.9 mU/mL) while other enzymes were loaded at 5 U/mL.
	Simulation results					Experimental results
	Time (h)	Maltodextrin (mM)	PHB (mM)			Time (h)	Maltodextrin (mM)			Mean	SD	PHB (mM)			Mean	SD
	0	100	0			0	97.82	100.66	101.14	99.87	1.79	0	0	0	0	0
	0.5	86.3363	10.7963			2	53.18	57.63	54.03	54.95	2.36	56.21	45.99	52.96	51.72	5.22
	1	79.8556	20.6575			4	44.69	44.83	49.38	46.3	2.67	64.87	58.91	64.46	62.75	3.33
	1.5	74.1924	29.0309			8	39.53	40.62	43.79	41.31	2.21	65.26	59.77	63.28	62.77	2.78
	2	69.1841	36.3108			12	37.91	37.58	39.48	38.32	1.02	66.15	65.57	65.84	65.85	0.29
	2.5	64.709	42.7423
	3	60.6765	48.4894
	3.5	57.0186	53.6659
	4	53.6873	58.3295
	4.5	50.8308	61.6607
	5	49.5348	62.0363
	5.5	49.0705	62.048
	6	48.8665	62.0484
	6.5	48.7592	62.0484
	7	48.695	62.0484
	7.5	48.6533	62.0484
	8	48.6243	62.0484
	8.5	48.6034	62.0484
	9	48.5877	62.0484
	9.5	48.5756	62.0484
	10	48.5661	62.0484
	10.5	48.5586	62.0484
	11	48.5526	62.0484
	11.5	48.5477	62.0484
	12	48.5437	62.0484
Fig. 4c | Enzymes were loaded at the suggested concentrations after the first round of in silico optimization, as summarized in Supplementary Table 6.
	Simulation results					Experimental results
	Time (h)	Maltodextrin (mM)	PHB (mM)			Time (h)	Maltodextrin (mM)			Mean	SD	PHB (mM)			Mean	SD
	0	100	0			0	99.19	100.52	100.57	100.09	0.78	0	0	0	0	0
	0.5	87.4611	10.5761			1	87.11	87.87	88.15	87.71	0.54	10.38	12.76	14.4	12.51	2.02
	1	81.0462	20.3019			2	67.49	65.45	66.73	66.56	1.03	34.81	36.51	36.74	36.02	1.05
	1.5	75.4834	28.4695			4	47.3	48.34	48.06	47.9	0.54	53.1	56.09	56.1	55.1	1.73
	2	70.5847	35.535			6	44.03	43.03	44.08	43.71	0.59	67.02	68.48	70.64	68.71	1.82
	2.5	66.2169	41.7623			8	44.88	45.21	44.69	44.93	0.26	69.62	69.76	71.71	70.36	1.17
	3	62.2844	47.3235			12	43.79	43.22	44.08	43.7	0.44	65.27	66.2	69.63	67.03	2.3
	3.5	58.7164	52.3387
	4	55.4584	56.8964
	4.5	52.468	61.0636
	5	49.711	64.893
	5.5	47.16	68.4257
	6	44.7924	71.6934
	6.5	42.5911	74.7133
	7	40.5548	77.4019
	7.5	40	78.4491
	8	40	78.485
	8.5	40	78.4857
	9	40	78.4857
	9.5	40	78.4857
	10	40	78.4857
	10.5	40	78.4857
	11	40	78.4857
	11.5	40	78.4857
	12	40	78.4857
Fig. 4d | Enzymes were loaded at the suggested concentrations after the second round of in silico optimization, as summarized in Supplementary Table 6.
	Simulation results					Experimental results
	Time (h)	Maltodextrin (mM)	PHB (mM)			Time (h)	Maltodextrin (mM)			Mean	SD	PHB (mM)			Mean	SD
	0	100	0			0	102.39	100.27	101.66	101.44	1.08	0	0	0	0	0
	0.5	86.7836	10.9088			2	63.21	61.52	61.62	62.12	0.95	38.68	38.73	40.27	39.23	0.9
	1	80.0528	21.1569			4	50.62	43.47	46.51	46.87	3.59	69.01	74.66	72.27	71.98	2.84
	1.5	74.0979	29.9302			8	41.25	42.32	41.64	41.74	0.54	74.37	75.08	75.3	74.92	0.49
	2	68.8093	37.5785			12	39.08	35.42	39.42	37.97	2.22	63.7	72.03	75.41	70.38	6.03
	2.5	64.0799	44.3367
	3	59.8222	50.3701
	3.5	55.9661	55.8002
	4	52.4561	60.719
	4.5	49.2471	65.1978
	5	46.3029	69.2915
	5.5	43.5952	73.0382
	6	41.1109	76.4177
	6.5	40	78.3481
	7	40	78.4809
	7.5	40	78.4855
	8	40	78.4857
	8.5	40	78.4857
	9	40	78.4857
	9.5	40	78.4857
	10	40	78.4857
	10.5	40	78.4857
	11	40	78.4857
	11.5	40	78.4857
	12	40	78.4857

## Sheet: Fig.5
Fig. 5 | One-pot, two-step production of PHB aiming at achieving complete maltodextrin utilization.
Fig. 5a | Production of PHB from 100 mM glucose equivalent of maltodextrin.
	Time (h)	Maltodextrin (mM)			Mean	SD	PHB (mM)			Mean	SD
	0	99.31	101	99.71	100.01	0.88	0	0	0	0	0
	2	60.73	63.77	61.11	61.87	1.66	43.3	44.86	41.92	43.36	1.47
	4	43.66	43.14	44.06	43.62	0.46	69.16	76.44	67.95	71.18	4.59
	8	41.67	41.63	42.43	41.91	0.45	76.46	77.48	63.27	72.4	7.93
	12	9.58	10.17	9.82	9.86	0.3	107.96	110.61	107.64	108.74	1.63
	18	6.58	6.76	6.8	6.71	0.12	112.59	116.47	115.59	114.88	2.03
	24	1.19	1.01	1.12	1.11	0.09	118.84	117.62	120.07	118.84	1.23
	30	2.22	2.24	2.11	2.19	0.07	114.56	115.49	115.39	115.15	0.51
Fig. 5b | Production of PHB from 200 mM glucose equivalent of maltodextrin using a fed-batch substrate addition strategy.
	Time (h)	Maltodextrin (mM)			Mean	SD	PHB (mM)			Mean	SD
	0	99.76	100.28	100.13	100.06	0.27	0	0	0	0	0
	2	62.73	65.96	66.1	64.93	1.91	46.5	45.8	43.13	45.14	1.78
	4	39.94	40.74	40.62	40.43	0.43	76.95	75.21	76.61	76.26	0.92
	4 (added maltodextrin)	139.35	140.4	140.85	140.2	0.77	not tested	not tested	not tested	-	-
	6	75.11	77.06	77.62	76.6	1.32	106.24	101.73	104.69	104.22	2.29
	8	49.02	54.88	55.56	53.15	3.6	141.4	131.1	134.49	135.66	5.25
	12	29.92	31.28	31.57	30.92	0.88	172.88	157.02	172.41	167.44	9.02
	18	18.89	20.09	20.25	19.74	0.74	197.11	181.38	185.16	187.88	8.21
	24	13.2	14.75	14.16	14.04	0.78	205.93	199.72	202.85	202.83	3.11
	28	11.83	12.77	13.2	12.6	0.7	208.24	200.78	204.88	204.63	3.74
Fig. 5c | Production of PHB from 200 mM glucose equivalent of maltodextrin with a single substrate addition.
	Time (h)	Maltodextrin (mM)			Mean	SD	PHB (mM)			Mean	SD
	0	200.1	196.86	198.26	198.41	1.62	0	0	0	0	0
	2	150.01	152.23	149	150.41	1.65	61.23	58.58	60.67	60.16	1.4
	4	99.73	103.5	100.51	101.25	1.99	112.01	105.52	107.76	108.43	3.3
	8	73.87	79.81	74.26	75.98	3.32	123.83	120.88	121.85	122.19	1.5
	12	25.86	39.61	33.63	33.03	6.89	165.78	156.05	160.59	160.81	4.87
	18	15.66	15.21	15.06	15.31	0.31	188.14	175.29	185.16	182.86	6.73
	24	11.37	13.27	12.38	12.34	0.95	214.28	196.7	213.88	208.29	10.04
	28	11.77	12.03	11.88	11.89	0.13	211.81	187.97	199.02	199.6	11.93

## Sheet: Fig.S2
Supplementary Fig. 2 | Gas chromatographic profiles of methyl esters from PHB standards.
Fig. S2a | Gas chromatogram showing profiles of methyl esters resulting from acidic methanolysis of PHB standards (yielding methyl 3HB) and benzoic acid (yielding methyl benzoate).																		Fig. S2b | Gas chromatogram showing profiles of methyl esters resulting from acidic methanolysis of PHB standards (yielding methyl 3HB) and benzoic acid (yielding methyl benzoate).
	Time (min)	Peak height (mV)																	PHB (mM 3HB unit)	Peak area ratio (methyl 3HB/methyl benzoate)
		1.2 mM	2.4 mM	4.8 mM	9.6 mM	19.2 mM													1.2	0.00804
	0	2.424	2.748	2.713	2.671	2.652													2.4	0.01586
	0.0007	2.424	2.748	2.713	2.671	2.652													4.8	0.02951
	0.0013	2.424	2.748	2.712	2.671	2.652													9.6	0.06232
	0.002	2.424	2.748	2.712	2.671	2.652													19.2	0.12576
	0.0027	2.424	2.748	2.712	2.671	2.652
	0.0033	2.425	2.748	2.712	2.671	2.652
	0.004	2.425	2.748	2.712	2.671	2.652
	0.0047	2.425	2.748	2.712	2.671	2.652
	0.0053	2.425	2.748	2.712	2.671	2.652
	0.006	2.425	2.748	2.712	2.671	2.651
	0.0067	2.425	2.748	2.712	2.671	2.651
	0.0073	2.425	2.748	2.712	2.671	2.651
	0.008	2.425	2.748	2.712	2.671	2.651
	0.0087	2.425	2.748	2.712	2.671	2.651
	0.0093	2.425	2.748	2.712	2.671	2.651
	0.01	2.425	2.748	2.713	2.671	2.651
	0.0107	2.425	2.748	2.713	2.671	2.651
	0.0113	2.425	2.748	2.713	2.671	2.651
	0.012	2.425	2.748	2.713	2.671	2.651
	0.0127	2.425	2.748	2.713	2.671	2.651
	0.0133	2.425	2.748	2.713	2.671	2.651
	0.014	2.425	2.748	2.713	2.671	2.651
	0.0147	2.425	2.748	2.713	2.671	2.651
	0.0153	2.425	2.748	2.713	2.671	2.651
	0.016	2.425	2.748	2.713	2.671	2.651
	0.0167	2.425	2.748	2.713	2.671	2.651
	0.0173	2.425	2.748	2.713	2.671	2.651
	0.018	2.425	2.748	2.713	2.671	2.651
	0.0187	2.425	2.748	2.713	2.671	2.651
	0.0193	2.425	2.748	2.713	2.671	2.651
	0.02	2.425	2.748	2.713	2.671	2.651
	0.0207	2.425	2.748	2.713	2.671	2.651
	0.0213	2.425	2.748	2.713	2.671	2.651
	0.022	2.425	2.748	2.713	2.671	2.651
	0.0227	2.425	2.748	2.713	2.671	2.651
	0.0233	2.425	2.748	2.713	2.671	2.651
	0.024	2.425	2.748	2.713	2.671	2.651
	0.0247	2.425	2.748	2.713	2.671	2.651
	0.0253	2.425	2.748	2.713	2.671	2.651
	0.026	2.425	2.749	2.713	2.671	2.651
	0.0267	2.425	2.749	2.713	2.671	2.651
	0.0273	2.425	2.749	2.713	2.671	2.651
	0.028	2.425	2.749	2.713	2.671	2.651
	0.0287	2.425	2.749	2.713	2.671	2.651
	0.0293	2.425	2.749	2.713	2.671	2.651
	0.03	2.425	2.749	2.713	2.671	2.651
	0.0307	2.425	2.749	2.713	2.671	2.651
	0.0313	2.425	2.749	2.713	2.671	2.651
	0.032	2.425	2.749	2.713	2.671	2.651
	0.0327	2.425	2.749	2.713	2.671	2.651
	0.0333	2.425	2.749	2.713	2.671	2.651
	0.034	2.425	2.749	2.713	2.671	2.651
	0.0347	2.425	2.749	2.713	2.671	2.651
	0.0353	2.425	2.749	2.713	2.671	2.651
	0.036	2.425	2.749	2.713	2.671	2.651
	0.0367	2.425	2.749	2.713	2.671	2.651
	0.0373	2.426	2.749	2.713	2.671	2.651
	0.038	2.426	2.749	2.713	2.671	2.651
	0.0387	2.426	2.749	2.713	2.671	2.651
	0.0393	2.426	2.749	2.713	2.671	2.651
	0.04	2.426	2.749	2.713	2.671	2.651
	0.0407	2.426	2.749	2.713	2.671	2.651
	0.0413	2.426	2.749	2.713	2.671	2.651
	0.042	2.426	2.749	2.713	2.671	2.651
	0.0427	2.426	2.749	2.713	2.671	2.651
	0.0433	2.426	2.749	2.713	2.671	2.651
	0.044	2.426	2.749	2.713	2.671	2.651
	0.0447	2.426	2.749	2.713	2.671	2.651
	0.0453	2.426	2.749	2.713	2.671	2.652
	0.046	2.426	2.749	2.713	2.671	2.652
	0.0467	2.426	2.749	2.713	2.671	2.652
	0.0473	2.426	2.749	2.713	2.671	2.652
	0.048	2.426	2.749	2.713	2.671	2.652
	0.0487	2.426	2.749	2.713	2.671	2.652
	0.0493	2.426	2.749	2.713	2.671	2.652
	0.05	2.426	2.749	2.713	2.671	2.652
	0.0507	2.426	2.749	2.713	2.671	2.652
	0.0513	2.426	2.749	2.713	2.671	2.652
	0.052	2.427	2.749	2.713	2.671	2.652
	0.0527	2.427	2.749	2.712	2.671	2.652
	0.0533	2.427	2.749	2.712	2.671	2.652
	0.054	2.427	2.749	2.712	2.671	2.652
	0.0547	2.427	2.749	2.712	2.671	2.652
	0.0553	2.427	2.749	2.712	2.671	2.652
	0.056	2.427	2.749	2.712	2.671	2.652
	0.0567	2.427	2.749	2.712	2.671	2.652
	0.0573	2.427	2.749	2.712	2.671	2.652
	0.058	2.427	2.749	2.712	2.671	2.652
	0.0587	2.427	2.749	2.712	2.671	2.652
	0.0593	2.427	2.749	2.712	2.671	2.652
	0.06	2.427	2.749	2.712	2.671	2.652
	0.0607	2.427	2.749	2.712	2.671	2.652
	0.0613	2.427	2.749	2.712	2.671	2.652
	0.062	2.427	2.749	2.712	2.671	2.652
	0.0627	2.427	2.749	2.712	2.671	2.652
	0.0633	2.427	2.749	2.712	2.671	2.652
	0.064	2.428	2.749	2.712	2.671	2.652
	0.0647	2.428	2.749	2.712	2.671	2.652
	0.0653	2.428	2.749	2.712	2.671	2.652
	0.066	2.428	2.749	2.712	2.671	2.652
	0.0667	2.428	2.749	2.712	2.671	2.652
	0.0673	2.428	2.749	2.712	2.671	2.652
	0.068	2.428	2.749	2.712	2.671	2.652
	0.0687	2.428	2.749	2.712	2.671	2.652
	0.0693	2.428	2.749	2.712	2.671	2.652
	0.07	2.428	2.749	2.712	2.671	2.652
	0.0707	2.428	2.749	2.712	2.671	2.652
	0.0713	2.428	2.749	2.712	2.671	2.652
	0.072	2.428	2.749	2.712	2.671	2.652
	0.0727	2.428	2.749	2.712	2.672	2.652
	0.0733	2.428	2.749	2.712	2.672	2.652
	0.074	2.428	2.749	2.712	2.672	2.652
	0.0747	2.428	2.749	2.712	2.672	2.652
	0.0753	2.428	2.749	2.712	2.672	2.652
	0.076	2.428	2.749	2.712	2.672	2.652
	0.0767	2.428	2.749	2.712	2.672	2.652
	0.0773	2.428	2.749	2.712	2.672	2.652
	0.078	2.428	2.749	2.712	2.672	2.652
	0.0787	2.428	2.749	2.712	2.672	2.652
	0.0793	2.429	2.749	2.712	2.672	2.652
	0.08	2.429	2.749	2.712	2.672	2.652
	0.0807	2.429	2.749	2.712	2.672	2.652
	0.0813	2.429	2.749	2.712	2.672	2.652
	0.082	2.429	2.749	2.712	2.672	2.652
	0.0827	2.429	2.749	2.713	2.672	2.652
	0.0833	2.429	2.749	2.713	2.672	2.652
	0.084	2.429	2.749	2.713	2.672	2.652
	0.0847	2.429	2.749	2.713	2.672	2.652
	0.0853	2.429	2.749	2.713	2.672	2.652
	0.086	2.429	2.749	2.713	2.672	2.652
	0.0867	2.429	2.749	2.713	2.672	2.652
	0.0873	2.429	2.749	2.713	2.672	2.652
	0.088	2.429	2.749	2.713	2.672	2.652
	0.0887	2.429	2.749	2.713	2.672	2.652
	0.0893	2.429	2.749	2.713	2.672	2.652
	0.09	2.429	2.749	2.713	2.672	2.652
	0.0907	2.429	2.749	2.713	2.672	2.652
	0.0913	2.429	2.749	2.713	2.672	2.652
	0.092	2.429	2.749	2.713	2.672	2.652
	0.0927	2.429	2.749	2.713	2.672	2.652
	0.0933	2.429	2.749	2.712	2.672	2.652
	0.094	2.429	2.749	2.712	2.672	2.652
	0.0947	2.429	2.749	2.712	2.672	2.652
	0.0953	2.429	2.749	2.712	2.672	2.652
	0.096	2.429	2.749	2.712	2.672	2.652
	0.0967	2.429	2.749	2.712	2.672	2.652
	0.0973	2.429	2.749	2.712	2.672	2.652
	0.098	2.429	2.749	2.712	2.672	2.652
	0.0987	2.429	2.749	2.712	2.672	2.652
	0.0993	2.429	2.749	2.712	2.672	2.652
	0.1	2.429	2.749	2.712	2.672	2.653
	0.1007	2.429	2.749	2.712	2.672	2.653
	0.1013	2.429	2.749	2.712	2.672	2.653
	0.102	2.429	2.749	2.712	2.672	2.653
	0.1027	2.429	2.749	2.712	2.672	2.653
	0.1033	2.429	2.749	2.712	2.672	2.653
	0.104	2.429	2.749	2.712	2.672	2.653
	0.1047	2.429	2.749	2.712	2.672	2.653
	0.1053	2.429	2.749	2.712	2.672	2.653
	0.106	2.429	2.749	2.712	2.672	2.653
	0.1067	2.429	2.749	2.712	2.672	2.653
	0.1073	2.429	2.749	2.712	2.672	2.653
	0.108	2.429	2.749	2.712	2.672	2.653
	0.1087	2.429	2.749	2.712	2.672	2.653
	0.1093	2.429	2.749	2.712	2.672	2.653
	0.11	2.429	2.749	2.712	2.672	2.653
	0.1107	2.429	2.749	2.712	2.672	2.653
	0.1113	2.429	2.749	2.712	2.672	2.653
	0.112	2.429	2.749	2.712	2.672	2.653
	0.1127	2.429	2.749	2.712	2.672	2.653
	0.1133	2.429	2.749	2.712	2.672	2.653
	0.114	2.43	2.749	2.712	2.672	2.653
	0.1147	2.43	2.749	2.712	2.672	2.653
	0.1153	2.43	2.749	2.712	2.672	2.653
	0.116	2.43	2.749	2.712	2.672	2.653
	0.1167	2.43	2.749	2.712	2.672	2.653
	0.1173	2.43	2.749	2.712	2.672	2.653
	0.118	2.43	2.749	2.712	2.672	2.653
	0.1187	2.43	2.749	2.712	2.672	2.653
	0.1193	2.43	2.749	2.712	2.672	2.653
	0.12	2.43	2.749	2.712	2.672	2.653
	0.1207	2.43	2.749	2.712	2.672	2.653
	0.1213	2.43	2.749	2.712	2.672	2.653
	0.122	2.43	2.749	2.712	2.672	2.653
	0.1227	2.43	2.749	2.712	2.672	2.653
	0.1233	2.43	2.749	2.712	2.672	2.653
	0.124	2.43	2.749	2.712	2.672	2.653
	0.1247	2.43	2.749	2.712	2.672	2.653
	0.1253	2.43	2.749	2.712	2.672	2.653
	0.126	2.43	2.749	2.712	2.672	2.653
	0.1267	2.43	2.749	2.712	2.672	2.653
	0.1273	2.43	2.749	2.712	2.672	2.653
	0.128	2.43	2.749	2.712	2.672	2.653
	0.1287	2.43	2.749	2.712	2.672	2.653
	0.1293	2.43	2.749	2.712	2.672	2.653
	0.13	2.43	2.749	2.712	2.672	2.653
	0.1307	2.43	2.749	2.712	2.672	2.653
	0.1313	2.43	2.749	2.712	2.672	2.653
	0.132	2.43	2.749	2.712	2.672	2.653
	0.1327	2.43	2.749	2.712	2.672	2.653
	0.1333	2.43	2.749	2.712	2.672	2.652
	0.134	2.43	2.749	2.712	2.672	2.652
	0.1347	2.431	2.749	2.713	2.672	2.652
	0.1353	2.431	2.749	2.712	2.672	2.652
	0.136	2.431	2.749	2.712	2.672	2.652
	0.1367	2.431	2.749	2.712	2.672	2.652
	0.1373	2.431	2.749	2.712	2.672	2.652
	0.138	2.431	2.749	2.712	2.672	2.652
	0.1387	2.431	2.749	2.712	2.672	2.652
	0.1393	2.431	2.749	2.712	2.672	2.652
	0.14	2.431	2.749	2.712	2.672	2.652
	0.1407	2.431	2.749	2.712	2.672	2.652
	0.1413	2.431	2.749	2.712	2.672	2.652
	0.142	2.431	2.749	2.712	2.672	2.652
	0.1427	2.431	2.749	2.712	2.672	2.652
	0.1433	2.431	2.749	2.712	2.672	2.652
	0.144	2.431	2.749	2.713	2.672	2.652
	0.1447	2.431	2.749	2.713	2.672	2.652
	0.1453	2.431	2.749	2.713	2.672	2.652
	0.146	2.431	2.749	2.713	2.672	2.652
	0.1467	2.432	2.749	2.713	2.672	2.652
	0.1473	2.432	2.749	2.713	2.672	2.652
	0.148	2.432	2.749	2.713	2.672	2.652
	0.1487	2.432	2.749	2.713	2.672	2.652
	0.1493	2.432	2.748	2.713	2.672	2.652
	0.15	2.432	2.748	2.713	2.672	2.652
	0.1507	2.432	2.748	2.713	2.672	2.652
	0.1513	2.432	2.748	2.713	2.672	2.652
	0.152	2.432	2.748	2.713	2.672	2.652
	0.1527	2.432	2.748	2.713	2.672	2.652
	0.1533	2.432	2.748	2.713	2.672	2.652
	0.154	2.432	2.748	2.713	2.672	2.652
	0.1547	2.432	2.748	2.713	2.672	2.652
	0.1553	2.432	2.748	2.713	2.672	2.652
	0.156	2.432	2.748	2.713	2.672	2.652
	0.1567	2.432	2.748	2.713	2.672	2.652
	0.1573	2.432	2.748	2.713	2.672	2.652
	0.158	2.432	2.748	2.713	2.672	2.652
	0.1587	2.432	2.748	2.713	2.672	2.652
	0.1593	2.432	2.748	2.713	2.672	2.652
	0.16	2.432	2.748	2.713	2.672	2.652
	0.1607	2.432	2.748	2.713	2.672	2.652
	0.1613	2.432	2.748	2.713	2.672	2.652
	0.162	2.432	2.748	2.713	2.672	2.652
	0.1627	2.432	2.748	2.713	2.672	2.652
	0.1633	2.432	2.748	2.713	2.672	2.652
	0.164	2.432	2.749	2.713	2.672	2.652
	0.1647	2.432	2.749	2.713	2.672	2.652
	0.1653	2.432	2.749	2.713	2.672	2.652
	0.166	2.432	2.749	2.713	2.672	2.652
	0.1667	2.433	2.749	2.713	2.672	2.652
	0.1673	2.433	2.749	2.713	2.672	2.652
	0.168	2.433	2.749	2.713	2.672	2.652
	0.1687	2.433	2.749	2.713	2.672	2.652
	0.1693	2.433	2.749	2.713	2.672	2.652
	0.17	2.433	2.749	2.713	2.672	2.652
	0.1707	2.433	2.749	2.713	2.672	2.652
	0.1713	2.433	2.749	2.713	2.672	2.652
	0.172	2.433	2.749	2.713	2.672	2.652
	0.1727	2.433	2.749	2.713	2.672	2.652
	0.1733	2.433	2.749	2.713	2.672	2.652
	0.174	2.433	2.749	2.713	2.672	2.652
	0.1747	2.433	2.749	2.713	2.672	2.652
	0.1753	2.433	2.749	2.713	2.672	2.652
	0.176	2.433	2.749	2.713	2.672	2.652
	0.1767	2.433	2.749	2.713	2.672	2.652
	0.1773	2.433	2.749	2.713	2.672	2.652
	0.178	2.433	2.749	2.713	2.672	2.652
	0.1787	2.433	2.749	2.713	2.672	2.652
	0.1793	2.433	2.749	2.713	2.672	2.652
	0.18	2.433	2.749	2.713	2.672	2.652
	0.1807	2.433	2.749	2.713	2.672	2.652
	0.1813	2.433	2.749	2.713	2.672	2.652
	0.182	2.434	2.749	2.713	2.672	2.652
	0.1827	2.434	2.749	2.713	2.672	2.652
	0.1833	2.434	2.749	2.713	2.672	2.652
	0.184	2.434	2.749	2.713	2.673	2.652
	0.1847	2.434	2.749	2.713	2.673	2.652
	0.1853	2.434	2.749	2.713	2.673	2.652
	0.186	2.434	2.749	2.713	2.673	2.652
	0.1867	2.434	2.749	2.713	2.673	2.652
	0.1873	2.434	2.749	2.713	2.673	2.652
	0.188	2.434	2.749	2.713	2.673	2.652
	0.1887	2.434	2.749	2.713	2.673	2.652
	0.1893	2.434	2.749	2.713	2.673	2.652
	0.19	2.434	2.749	2.713	2.673	2.652
	0.1907	2.434	2.749	2.712	2.673	2.652
	0.1913	2.434	2.749	2.712	2.673	2.652
	0.192	2.434	2.749	2.712	2.673	2.652
	0.1927	2.434	2.749	2.712	2.673	2.652
	0.1933	2.434	2.749	2.712	2.673	2.652
	0.194	2.434	2.749	2.712	2.673	2.652
	0.1947	2.434	2.749	2.712	2.673	2.652
	0.1953	2.434	2.749	2.712	2.673	2.652
	0.196	2.435	2.749	2.712	2.673	2.652
	0.1967	2.435	2.749	2.712	2.673	2.652
	0.1973	2.435	2.749	2.712	2.673	2.652
	0.198	2.435	2.749	2.712	2.673	2.652
	0.1987	2.435	2.749	2.712	2.673	2.652
	0.1993	2.435	2.749	2.712	2.673	2.652
	0.2	2.435	2.749	2.712	2.673	2.652
	0.2007	2.435	2.749	2.712	2.673	2.651
	0.2013	2.435	2.749	2.712	2.673	2.651
	0.202	2.435	2.749	2.712	2.673	2.651
	0.2027	2.435	2.749	2.712	2.673	2.651
	0.2033	2.435	2.749	2.712	2.673	2.651
	0.204	2.435	2.749	2.712	2.673	2.651
	0.2047	2.435	2.749	2.712	2.673	2.651
	0.2053	2.436	2.749	2.712	2.673	2.651
	0.206	2.436	2.749	2.712	2.673	2.651
	0.2067	2.436	2.748	2.712	2.673	2.651
	0.2073	2.436	2.748	2.712	2.673	2.651
	0.208	2.436	2.748	2.712	2.673	2.651
	0.2087	2.436	2.748	2.712	2.673	2.651
	0.2093	2.436	2.748	2.712	2.673	2.651
	0.21	2.436	2.748	2.712	2.673	2.651
	0.2107	2.436	2.748	2.712	2.673	2.651
	0.2113	2.436	2.748	2.712	2.673	2.651
	0.212	2.436	2.748	2.712	2.673	2.651
	0.2127	2.436	2.748	2.712	2.673	2.651
	0.2133	2.436	2.748	2.712	2.673	2.651
	0.214	2.436	2.748	2.712	2.673	2.651
	0.2147	2.436	2.748	2.712	2.673	2.651
	0.2153	2.436	2.748	2.712	2.673	2.651
	0.216	2.436	2.748	2.712	2.673	2.651
	0.2167	2.436	2.748	2.712	2.673	2.651
	0.2173	2.436	2.748	2.712	2.673	2.651
	0.218	2.436	2.748	2.712	2.673	2.651
	0.2187	2.436	2.748	2.712	2.673	2.651
	0.2193	2.436	2.748	2.712	2.673	2.651
	0.22	2.436	2.748	2.712	2.673	2.651
	0.2207	2.436	2.748	2.712	2.673	2.651
	0.2213	2.437	2.748	2.712	2.673	2.651
	0.222	2.437	2.748	2.712	2.673	2.651
	0.2227	2.437	2.748	2.712	2.673	2.651
	0.2233	2.437	2.748	2.712	2.673	2.651
	0.224	2.437	2.748	2.712	2.673	2.651
	0.2247	2.437	2.748	2.712	2.673	2.651
	0.2253	2.437	2.748	2.712	2.673	2.651
	0.226	2.437	2.748	2.712	2.673	2.651
	0.2267	2.437	2.748	2.712	2.673	2.651
	0.2273	2.437	2.748	2.712	2.673	2.651
	0.228	2.437	2.748	2.712	2.673	2.651
	0.2287	2.437	2.748	2.712	2.673	2.651
	0.2293	2.437	2.748	2.712	2.673	2.651
	0.23	2.437	2.748	2.712	2.673	2.651
	0.2307	2.437	2.748	2.712	2.673	2.651
	0.2313	2.437	2.749	2.712	2.673	2.651
	0.232	2.437	2.749	2.712	2.673	2.651
	0.2327	2.437	2.749	2.712	2.673	2.651
	0.2333	2.438	2.749	2.712	2.673	2.651
	0.234	2.438	2.749	2.712	2.673	2.651
	0.2347	2.438	2.749	2.712	2.673	2.651
	0.2353	2.438	2.749	2.712	2.673	2.651
	0.236	2.438	2.749	2.712	2.673	2.651
	0.2367	2.438	2.749	2.712	2.673	2.651
	0.2373	2.438	2.749	2.712	2.673	2.651
	0.238	2.438	2.749	2.712	2.673	2.651
	0.2387	2.438	2.749	2.712	2.673	2.651
	0.2393	2.438	2.749	2.712	2.673	2.651
	0.24	2.438	2.749	2.712	2.673	2.651
	0.2407	2.438	2.749	2.712	2.673	2.651
	0.2413	2.438	2.749	2.712	2.673	2.651
	0.242	2.438	2.749	2.712	2.673	2.651
	0.2427	2.438	2.749	2.712	2.673	2.651
	0.2433	2.438	2.749	2.712	2.673	2.651
	0.244	2.438	2.749	2.712	2.673	2.651
	0.2447	2.438	2.749	2.712	2.673	2.651
	0.2453	2.438	2.749	2.712	2.673	2.651
	0.246	2.439	2.749	2.712	2.673	2.651
	0.2467	2.439	2.749	2.712	2.673	2.651
	0.2473	2.439	2.749	2.712	2.673	2.651
	0.248	2.439	2.749	2.712	2.673	2.651
	0.2487	2.439	2.749	2.712	2.673	2.652
	0.2493	2.439	2.749	2.712	2.673	2.652
	0.25	2.439	2.749	2.712	2.673	2.652
	0.2507	2.439	2.749	2.712	2.673	2.652
	0.2513	2.439	2.749	2.712	2.673	2.652
	0.252	2.439	2.749	2.712	2.673	2.652
	0.2527	2.439	2.749	2.712	2.673	2.652
	0.2533	2.439	2.749	2.711	2.673	2.652
	0.254	2.439	2.749	2.711	2.673	2.652
	0.2547	2.439	2.749	2.711	2.673	2.652
	0.2553	2.439	2.749	2.711	2.673	2.652
	0.256	2.439	2.749	2.711	2.673	2.652
	0.2567	2.439	2.749	2.711	2.673	2.652
	0.2573	2.439	2.749	2.711	2.673	2.652
	0.258	2.439	2.749	2.711	2.673	2.652
	0.2587	2.439	2.749	2.711	2.673	2.652
	0.2593	2.439	2.749	2.711	2.673	2.652
	0.26	2.439	2.749	2.711	2.673	2.652
	0.2607	2.439	2.749	2.711	2.673	2.652
	0.2613	2.439	2.749	2.711	2.673	2.652
	0.262	2.439	2.749	2.711	2.673	2.652
	0.2627	2.439	2.749	2.711	2.673	2.652
	0.2633	2.439	2.748	2.711	2.673	2.652
	0.264	2.439	2.748	2.711	2.673	2.652
	0.2647	2.439	2.748	2.711	2.673	2.652
	0.2653	2.439	2.748	2.712	2.673	2.652
	0.266	2.439	2.748	2.712	2.673	2.652
	0.2667	2.439	2.748	2.712	2.673	2.652
	0.2673	2.439	2.748	2.712	2.673	2.652
	0.268	2.439	2.748	2.712	2.673	2.652
	0.2687	2.439	2.748	2.712	2.673	2.652
	0.2693	2.439	2.748	2.712	2.673	2.652
	0.27	2.439	2.748	2.712	2.673	2.652
	0.2707	2.439	2.748	2.712	2.673	2.652
	0.2713	2.439	2.748	2.712	2.673	2.652
	0.272	2.439	2.748	2.712	2.673	2.652
	0.2727	2.44	2.748	2.712	2.673	2.652
	0.2733	2.44	2.748	2.712	2.673	2.652
	0.274	2.44	2.748	2.712	2.673	2.652
	0.2747	2.44	2.748	2.712	2.673	2.652
	0.2753	2.44	2.748	2.712	2.673	2.652
	0.276	2.44	2.748	2.712	2.673	2.652
	0.2767	2.44	2.748	2.712	2.672	2.652
	0.2773	2.44	2.748	2.712	2.672	2.652
	0.278	2.44	2.748	2.712	2.672	2.652
	0.2787	2.44	2.748	2.712	2.672	2.652
	0.2793	2.44	2.748	2.712	2.672	2.652
	0.28	2.44	2.748	2.712	2.672	2.652
	0.2807	2.44	2.748	2.712	2.672	2.652
	0.2813	2.44	2.748	2.712	2.672	2.652
	0.282	2.44	2.748	2.712	2.672	2.652
	0.2827	2.44	2.748	2.713	2.672	2.652
	0.2833	2.44	2.748	2.713	2.672	2.652
	0.284	2.44	2.748	2.713	2.672	2.652
	0.2847	2.44	2.748	2.713	2.672	2.652
	0.2853	2.44	2.748	2.713	2.672	2.652
	0.286	2.44	2.748	2.713	2.672	2.652
	0.2867	2.44	2.748	2.713	2.672	2.652
	0.2873	2.44	2.748	2.713	2.672	2.652
	0.288	2.44	2.748	2.713	2.672	2.652
	0.2887	2.44	2.748	2.713	2.672	2.652
	0.2893	2.44	2.748	2.713	2.672	2.652
	0.29	2.44	2.748	2.713	2.672	2.652
	0.2907	2.44	2.748	2.713	2.672	2.652
	0.2913	2.44	2.748	2.713	2.672	2.652
	0.292	2.44	2.748	2.713	2.672	2.652
	0.2927	2.44	2.748	2.713	2.672	2.652
	0.2933	2.44	2.748	2.713	2.672	2.652
	0.294	2.44	2.748	2.713	2.672	2.652
	0.2947	2.44	2.748	2.713	2.672	2.652
	0.2953	2.44	2.748	2.713	2.672	2.652
	0.296	2.44	2.749	2.713	2.672	2.652
	0.2967	2.441	2.749	2.713	2.672	2.652
	0.2973	2.441	2.749	2.713	2.672	2.652
	0.298	2.441	2.749	2.713	2.672	2.652
	0.2987	2.441	2.749	2.713	2.672	2.652
	0.2993	2.441	2.749	2.713	2.672	2.652
	0.3	2.441	2.749	2.713	2.672	2.652
	0.3007	2.441	2.749	2.714	2.672	2.652
	0.3013	2.441	2.749	2.714	2.672	2.652
	0.302	2.441	2.749	2.714	2.672	2.652
	0.3027	2.441	2.749	2.714	2.673	2.652
	0.3033	2.441	2.749	2.713	2.673	2.652
	0.304	2.441	2.749	2.713	2.673	2.652
	0.3047	2.441	2.749	2.713	2.673	2.652
	0.3053	2.441	2.749	2.713	2.673	2.652
	0.306	2.441	2.749	2.713	2.673	2.652
	0.3067	2.441	2.749	2.713	2.673	2.652
	0.3073	2.441	2.749	2.713	2.673	2.652
	0.308	2.441	2.749	2.713	2.673	2.652
	0.3087	2.441	2.749	2.713	2.673	2.652
	0.3093	2.441	2.749	2.713	2.673	2.652
	0.31	2.441	2.749	2.713	2.673	2.652
	0.3107	2.441	2.749	2.713	2.673	2.652
	0.3113	2.441	2.749	2.713	2.673	2.652
	0.312	2.441	2.749	2.713	2.673	2.652
	0.3127	2.441	2.749	2.713	2.673	2.652
	0.3133	2.441	2.749	2.713	2.673	2.652
	0.314	2.441	2.749	2.713	2.673	2.652
	0.3147	2.441	2.749	2.713	2.673	2.651
	0.3153	2.441	2.749	2.713	2.673	2.651
	0.316	2.441	2.749	2.713	2.673	2.651
	0.3167	2.441	2.749	2.713	2.673	2.651
	0.3173	2.441	2.749	2.713	2.673	2.651
	0.318	2.441	2.749	2.713	2.673	2.651
	0.3187	2.441	2.749	2.713	2.673	2.651
	0.3193	2.441	2.749	2.713	2.673	2.651
	0.32	2.441	2.749	2.713	2.673	2.651
	0.3207	2.441	2.749	2.713	2.673	2.651
	0.3213	2.441	2.749	2.713	2.673	2.651
	0.322	2.441	2.749	2.713	2.673	2.651
	0.3227	2.441	2.749	2.713	2.673	2.651
	0.3233	2.441	2.749	2.713	2.673	2.652
	0.324	2.441	2.749	2.713	2.673	2.652
	0.3247	2.441	2.749	2.713	2.673	2.652
	0.3253	2.441	2.749	2.713	2.673	2.652
	0.326	2.441	2.749	2.713	2.673	2.652
	0.3267	2.441	2.749	2.713	2.673	2.652
	0.3273	2.441	2.749	2.713	2.673	2.652
	0.328	2.441	2.749	2.713	2.674	2.652
	0.3287	2.441	2.749	2.713	2.674	2.652
	0.3293	2.441	2.749	2.713	2.674	2.652
	0.33	2.441	2.749	2.713	2.674	2.652
	0.3307	2.441	2.749	2.713	2.674	2.652
	0.3313	2.441	2.749	2.713	2.674	2.652
	0.332	2.441	2.749	2.713	2.674	2.652
	0.3327	2.441	2.749	2.713	2.674	2.652
	0.3333	2.441	2.749	2.713	2.673	2.652
	0.334	2.441	2.749	2.713	2.673	2.652
	0.3347	2.441	2.749	2.713	2.673	2.652
	0.3353	2.441	2.749	2.713	2.673	2.652
	0.336	2.441	2.749	2.713	2.673	2.652
	0.3367	2.442	2.749	2.713	2.673	2.652
	0.3373	2.442	2.749	2.713	2.673	2.652
	0.338	2.442	2.749	2.713	2.673	2.652
	0.3387	2.442	2.749	2.713	2.673	2.652
	0.3393	2.442	2.749	2.713	2.673	2.652
	0.34	2.442	2.749	2.713	2.673	2.652
	0.3407	2.442	2.749	2.713	2.673	2.652
	0.3413	2.442	2.749	2.713	2.673	2.652
	0.342	2.442	2.749	2.713	2.673	2.652
	0.3427	2.442	2.749	2.713	2.673	2.652
	0.3433	2.442	2.749	2.713	2.673	2.652
	0.344	2.442	2.749	2.713	2.674	2.652
	0.3447	2.442	2.749	2.713	2.673	2.652
	0.3453	2.442	2.749	2.713	2.673	2.652
	0.346	2.442	2.749	2.713	2.673	2.652
	0.3467	2.442	2.749	2.713	2.673	2.652
	0.3473	2.442	2.749	2.713	2.673	2.652
	0.348	2.442	2.749	2.713	2.673	2.652
	0.3487	2.442	2.749	2.713	2.673	2.652
	0.3493	2.442	2.749	2.713	2.673	2.652
	0.35	2.442	2.749	2.713	2.673	2.652
	0.3507	2.442	2.749	2.713	2.673	2.652
	0.3513	2.442	2.749	2.713	2.673	2.652
	0.352	2.442	2.749	2.713	2.673	2.652
	0.3527	2.443	2.749	2.713	2.673	2.652
	0.3533	2.443	2.749	2.713	2.673	2.652
	0.354	2.443	2.749	2.713	2.673	2.652
	0.3547	2.443	2.749	2.713	2.673	2.652
	0.3553	2.443	2.749	2.713	2.673	2.652
	0.356	2.443	2.749	2.713	2.673	2.652
	0.3567	2.443	2.749	2.713	2.673	2.652
	0.3573	2.443	2.749	2.713	2.673	2.652
	0.358	2.443	2.749	2.713	2.673	2.652
	0.3587	2.443	2.749	2.713	2.673	2.652
	0.3593	2.443	2.749	2.713	2.673	2.652
	0.36	2.443	2.749	2.713	2.673	2.652
	0.3607	2.443	2.749	2.713	2.673	2.652
	0.3613	2.443	2.749	2.713	2.673	2.652
	0.362	2.443	2.749	2.713	2.673	2.652
	0.3627	2.443	2.749	2.713	2.673	2.652
	0.3633	2.443	2.749	2.713	2.673	2.652
	0.364	2.443	2.749	2.713	2.673	2.652
	0.3647	2.443	2.749	2.713	2.673	2.652
	0.3653	2.443	2.75	2.713	2.673	2.652
	0.366	2.443	2.75	2.713	2.673	2.652
	0.3667	2.443	2.75	2.713	2.673	2.652
	0.3673	2.443	2.75	2.713	2.673	2.652
	0.368	2.443	2.75	2.713	2.673	2.652
	0.3687	2.443	2.75	2.713	2.673	2.652
	0.3693	2.443	2.75	2.713	2.673	2.652
	0.37	2.443	2.75	2.713	2.673	2.652
	0.3707	2.443	2.75	2.713	2.673	2.652
	0.3713	2.443	2.75	2.713	2.673	2.652
	0.372	2.443	2.75	2.713	2.673	2.652
	0.3727	2.443	2.75	2.713	2.673	2.652
	0.3733	2.443	2.75	2.713	2.673	2.652
	0.374	2.443	2.75	2.713	2.673	2.652
	0.3747	2.443	2.75	2.713	2.673	2.652
	0.3753	2.443	2.75	2.713	2.673	2.652
	0.376	2.443	2.75	2.713	2.673	2.652
	0.3767	2.443	2.75	2.713	2.673	2.652
	0.3773	2.444	2.75	2.713	2.673	2.652
	0.378	2.444	2.75	2.713	2.673	2.652
	0.3787	2.444	2.75	2.713	2.673	2.652
	0.3793	2.444	2.75	2.713	2.673	2.652
	0.38	2.444	2.75	2.713	2.673	2.652
	0.3807	2.444	2.75	2.713	2.673	2.652
	0.3813	2.444	2.75	2.713	2.673	2.652
	0.382	2.444	2.75	2.713	2.673	2.652
	0.3827	2.444	2.75	2.713	2.673	2.652
	0.3833	2.444	2.75	2.713	2.673	2.652
	0.384	2.444	2.75	2.713	2.673	2.652
	0.3847	2.444	2.75	2.713	2.674	2.652
	0.3853	2.444	2.75	2.713	2.674	2.652
	0.386	2.444	2.75	2.713	2.674	2.652
	0.3867	2.444	2.75	2.713	2.674	2.652
	0.3873	2.444	2.75	2.713	2.674	2.652
	0.388	2.444	2.75	2.713	2.674	2.652
	0.3887	2.444	2.75	2.713	2.674	2.652
	0.3893	2.444	2.75	2.713	2.674	2.652
	0.39	2.444	2.75	2.713	2.674	2.652
	0.3907	2.444	2.75	2.713	2.674	2.652
	0.3913	2.444	2.75	2.713	2.674	2.652
	0.392	2.444	2.75	2.713	2.674	2.652
	0.3927	2.444	2.75	2.713	2.674	2.652
	0.3933	2.444	2.75	2.713	2.674	2.652
	0.394	2.444	2.75	2.713	2.674	2.652
	0.3947	2.445	2.75	2.713	2.674	2.652
	0.3953	2.445	2.75	2.713	2.674	2.652
	0.396	2.445	2.75	2.713	2.674	2.652
	0.3967	2.445	2.75	2.713	2.674	2.653
	0.3973	2.445	2.75	2.713	2.674	2.652
	0.398	2.445	2.75	2.713	2.674	2.652
	0.3987	2.445	2.75	2.713	2.674	2.652
	0.3993	2.445	2.75	2.713	2.674	2.652
	0.4	2.445	2.75	2.713	2.674	2.652
	0.4007	2.445	2.75	2.713	2.674	2.652
	0.4013	2.445	2.75	2.713	2.674	2.652
	0.402	2.445	2.75	2.713	2.674	2.652
	0.4027	2.445	2.75	2.713	2.674	2.652
	0.4033	2.445	2.75	2.713	2.674	2.652
	0.404	2.445	2.75	2.713	2.674	2.652
	0.4047	2.445	2.75	2.713	2.674	2.652
	0.4053	2.445	2.75	2.713	2.674	2.652
	0.406	2.445	2.75	2.713	2.674	2.652
	0.4067	2.445	2.75	2.713	2.674	2.652
	0.4073	2.445	2.75	2.713	2.674	2.652
	0.408	2.445	2.75	2.713	2.674	2.652
	0.4087	2.445	2.75	2.713	2.674	2.652
	0.4093	2.445	2.75	2.713	2.674	2.652
	0.41	2.445	2.75	2.713	2.674	2.652
	0.4107	2.445	2.75	2.713	2.674	2.652
	0.4113	2.445	2.75	2.713	2.674	2.652
	0.412	2.445	2.75	2.713	2.674	2.652
	0.4127	2.446	2.75	2.713	2.674	2.652
	0.4133	2.446	2.75	2.713	2.674	2.652
	0.414	2.446	2.75	2.713	2.674	2.652
	0.4147	2.446	2.75	2.713	2.674	2.652
	0.4153	2.446	2.75	2.713	2.674	2.652
	0.416	2.446	2.75	2.713	2.674	2.652
	0.4167	2.446	2.75	2.713	2.674	2.652
	0.4173	2.446	2.75	2.713	2.674	2.652
	0.418	2.446	2.75	2.713	2.673	2.652
	0.4187	2.446	2.749	2.713	2.673	2.652
	0.4193	2.446	2.749	2.713	2.673	2.652
	0.42	2.446	2.749	2.713	2.673	2.652
	0.4207	2.446	2.749	2.713	2.673	2.652
	0.4213	2.446	2.749	2.713	2.673	2.652
	0.422	2.446	2.749	2.713	2.673	2.652
	0.4227	2.446	2.749	2.713	2.673	2.652
	0.4233	2.446	2.749	2.713	2.673	2.652
	0.424	2.446	2.749	2.713	2.673	2.652
	0.4247	2.446	2.749	2.713	2.673	2.652
	0.4253	2.446	2.749	2.713	2.673	2.652
	0.426	2.446	2.749	2.713	2.673	2.652
	0.4267	2.446	2.749	2.713	2.673	2.652
	0.4273	2.446	2.749	2.712	2.673	2.652
	0.428	2.446	2.749	2.712	2.673	2.652
	0.4287	2.446	2.749	2.712	2.673	2.652
	0.4293	2.446	2.749	2.712	2.673	2.652
	0.43	2.446	2.749	2.712	2.673	2.652
	0.4307	2.446	2.749	2.712	2.673	2.652
	0.4313	2.446	2.749	2.712	2.673	2.652
	0.432	2.447	2.749	2.712	2.673	2.652
	0.4327	2.447	2.749	2.712	2.673	2.652
	0.4333	2.447	2.749	2.712	2.673	2.652
	0.434	2.447	2.749	2.712	2.673	2.652
	0.4347	2.447	2.749	2.712	2.673	2.652
	0.4353	2.447	2.749	2.712	2.673	2.652
	0.436	2.447	2.749	2.713	2.673	2.652
	0.4367	2.447	2.749	2.713	2.673	2.652
	0.4373	2.447	2.749	2.713	2.673	2.652
	0.438	2.447	2.749	2.713	2.673	2.652
	0.4387	2.447	2.749	2.713	2.673	2.652
	0.4393	2.447	2.749	2.713	2.673	2.652
	0.44	2.447	2.749	2.713	2.673	2.652
	0.4407	2.447	2.749	2.713	2.673	2.652
	0.4413	2.447	2.749	2.713	2.673	2.652
	0.442	2.447	2.749	2.713	2.673	2.652
	0.4427	2.447	2.749	2.713	2.673	2.652
	0.4433	2.447	2.749	2.713	2.673	2.652
	0.444	2.447	2.749	2.713	2.673	2.652
	0.4447	2.447	2.749	2.713	2.673	2.652
	0.4453	2.447	2.749	2.713	2.673	2.652
	0.446	2.447	2.749	2.713	2.673	2.652
	0.4467	2.447	2.749	2.713	2.673	2.652
	0.4473	2.447	2.749	2.713	2.673	2.652
	0.448	2.447	2.749	2.713	2.673	2.652
	0.4487	2.447	2.749	2.713	2.673	2.652
	0.4493	2.447	2.749	2.713	2.673	2.652
	0.45	2.447	2.749	2.713	2.673	2.652
	0.4507	2.447	2.749	2.713	2.673	2.652
	0.4513	2.447	2.749	2.713	2.673	2.652
	0.452	2.447	2.749	2.713	2.673	2.652
	0.4527	2.447	2.749	2.713	2.673	2.652
	0.4533	2.447	2.749	2.713	2.673	2.652
	0.454	2.447	2.749	2.713	2.673	2.652
	0.4547	2.447	2.749	2.713	2.673	2.652
	0.4553	2.447	2.749	2.713	2.673	2.652
	0.456	2.447	2.749	2.713	2.673	2.652
	0.4567	2.447	2.749	2.713	2.673	2.652
	0.4573	2.447	2.749	2.713	2.673	2.652
	0.458	2.447	2.749	2.713	2.673	2.652
	0.4587	2.447	2.749	2.713	2.673	2.652
	0.4593	2.447	2.749	2.713	2.673	2.652
	0.46	2.447	2.749	2.713	2.673	2.652
	0.4607	2.447	2.749	2.713	2.673	2.652
	0.4613	2.447	2.749	2.713	2.673	2.652
	0.462	2.447	2.749	2.713	2.673	2.652
	0.4627	2.447	2.749	2.713	2.673	2.652
	0.4633	2.447	2.749	2.713	2.673	2.652
	0.464	2.447	2.749	2.714	2.673	2.652
	0.4647	2.448	2.749	2.714	2.673	2.652
	0.4653	2.448	2.749	2.714	2.673	2.652
	0.466	2.448	2.749	2.714	2.673	2.652
	0.4667	2.448	2.749	2.714	2.673	2.652
	0.4673	2.448	2.749	2.714	2.673	2.652
	0.468	2.448	2.749	2.714	2.673	2.652
	0.4687	2.448	2.749	2.714	2.673	2.652
	0.4693	2.448	2.749	2.714	2.673	2.652
	0.47	2.448	2.749	2.714	2.673	2.652
	0.4707	2.448	2.749	2.714	2.673	2.652
	0.4713	2.448	2.749	2.714	2.673	2.652
	0.472	2.448	2.749	2.714	2.673	2.652
	0.4727	2.448	2.749	2.714	2.673	2.652
	0.4733	2.448	2.749	2.714	2.673	2.652
	0.474	2.448	2.749	2.714	2.673	2.652
	0.4747	2.448	2.749	2.714	2.673	2.652
	0.4753	2.448	2.749	2.714	2.673	2.652
	0.476	2.448	2.749	2.714	2.673	2.652
	0.4767	2.448	2.749	2.714	2.673	2.652
	0.4773	2.448	2.749	2.714	2.673	2.652
	0.478	2.448	2.749	2.714	2.673	2.652
	0.4787	2.448	2.749	2.714	2.673	2.652
	0.4793	2.448	2.749	2.714	2.673	2.652
	0.48	2.448	2.749	2.714	2.673	2.652
	0.4807	2.448	2.749	2.714	2.673	2.652
	0.4813	2.449	2.749	2.714	2.673	2.652
	0.482	2.449	2.749	2.714	2.673	2.652
	0.4827	2.449	2.749	2.714	2.673	2.652
	0.4833	2.449	2.749	2.714	2.673	2.652
	0.484	2.449	2.749	2.714	2.673	2.652
	0.4847	2.449	2.749	2.714	2.673	2.652
	0.4853	2.449	2.749	2.714	2.673	2.652
	0.486	2.449	2.749	2.714	2.673	2.652
	0.4867	2.449	2.749	2.713	2.673	2.652
	0.4873	2.449	2.749	2.713	2.673	2.652
	0.488	2.449	2.749	2.713	2.673	2.652
	0.4887	2.449	2.749	2.713	2.673	2.652
	0.4893	2.449	2.749	2.713	2.673	2.652
	0.49	2.449	2.749	2.713	2.673	2.652
	0.4907	2.449	2.749	2.713	2.673	2.652
	0.4913	2.449	2.749	2.713	2.673	2.652
	0.492	2.449	2.749	2.713	2.673	2.652
	0.4927	2.449	2.749	2.713	2.673	2.652
	0.4933	2.449	2.749	2.713	2.673	2.652
	0.494	2.449	2.749	2.713	2.673	2.652
	0.4947	2.449	2.749	2.713	2.673	2.652
	0.4953	2.449	2.749	2.713	2.673	2.652
	0.496	2.449	2.749	2.713	2.673	2.652
	0.4967	2.449	2.749	2.713	2.673	2.652
	0.4973	2.449	2.749	2.713	2.673	2.652
	0.498	2.449	2.749	2.713	2.673	2.652
	0.4987	2.449	2.749	2.713	2.673	2.652
	0.4993	2.449	2.749	2.713	2.673	2.652
	0.5	2.449	2.749	2.713	2.673	2.652
	0.5007	2.449	2.749	2.713	2.673	2.652
	0.5013	2.449	2.749	2.713	2.673	2.652
	0.502	2.449	2.749	2.713	2.673	2.652
	0.5027	2.449	2.749	2.713	2.673	2.652
	0.5033	2.449	2.749	2.713	2.673	2.652
	0.504	2.449	2.749	2.713	2.673	2.652
	0.5047	2.449	2.749	2.713	2.673	2.652
	0.5053	2.449	2.749	2.713	2.673	2.652
	0.506	2.449	2.749	2.712	2.673	2.652
	0.5067	2.449	2.749	2.712	2.673	2.652
	0.5073	2.449	2.749	2.712	2.673	2.652
	0.508	2.449	2.749	2.712	2.673	2.652
	0.5087	2.449	2.749	2.712	2.673	2.652
	0.5093	2.449	2.749	2.712	2.673	2.652
	0.51	2.449	2.749	2.712	2.673	2.652
	0.5107	2.449	2.749	2.712	2.673	2.652
	0.5113	2.45	2.749	2.712	2.673	2.652
	0.512	2.45	2.749	2.712	2.673	2.652
	0.5127	2.45	2.749	2.712	2.673	2.652
	0.5133	2.45	2.749	2.712	2.673	2.652
	0.514	2.45	2.749	2.712	2.673	2.652
	0.5147	2.45	2.749	2.712	2.673	2.652
	0.5153	2.45	2.749	2.712	2.673	2.652
	0.516	2.45	2.749	2.712	2.673	2.652
	0.5167	2.45	2.749	2.712	2.673	2.652
	0.5173	2.45	2.749	2.712	2.673	2.652
	0.518	2.45	2.749	2.712	2.673	2.652
	0.5187	2.45	2.749	2.712	2.673	2.652
	0.5193	2.45	2.749	2.712	2.673	2.652
	0.52	2.45	2.749	2.712	2.673	2.652
	0.5207	2.45	2.749	2.712	2.673	2.652
	0.5213	2.45	2.749	2.712	2.673	2.652
	0.522	2.45	2.749	2.712	2.673	2.652
	0.5227	2.45	2.749	2.712	2.673	2.652
	0.5233	2.45	2.749	2.712	2.673	2.652
	0.524	2.45	2.749	2.712	2.673	2.652
	0.5247	2.451	2.749	2.712	2.673	2.652
	0.5253	2.451	2.749	2.712	2.673	2.652
	0.526	2.451	2.749	2.712	2.673	2.652
	0.5267	2.451	2.749	2.712	2.673	2.652
	0.5273	2.451	2.749	2.712	2.673	2.652
	0.528	2.451	2.749	2.712	2.673	2.652
	0.5287	2.451	2.749	2.712	2.673	2.652
	0.5293	2.451	2.749	2.712	2.673	2.652
	0.53	2.451	2.749	2.712	2.673	2.652
	0.5307	2.451	2.749	2.712	2.673	2.652
	0.5313	2.451	2.749	2.712	2.673	2.652
	0.532	2.451	2.749	2.712	2.673	2.652
	0.5327	2.451	2.749	2.712	2.673	2.652
	0.5333	2.451	2.749	2.712	2.673	2.652
	0.534	2.451	2.749	2.712	2.673	2.652
	0.5347	2.451	2.749	2.712	2.673	2.652
	0.5353	2.451	2.749	2.712	2.673	2.652
	0.536	2.451	2.749	2.712	2.673	2.652
	0.5367	2.451	2.75	2.712	2.673	2.652
	0.5373	2.451	2.75	2.712	2.673	2.652
	0.538	2.451	2.75	2.712	2.673	2.653
	0.5387	2.451	2.75	2.712	2.673	2.653
	0.5393	2.451	2.75	2.712	2.673	2.653
	0.54	2.451	2.75	2.712	2.673	2.653
	0.5407	2.451	2.75	2.712	2.673	2.653
	0.5413	2.451	2.75	2.712	2.673	2.653
	0.542	2.451	2.75	2.712	2.673	2.653
	0.5427	2.451	2.75	2.712	2.672	2.653
	0.5433	2.451	2.75	2.712	2.672	2.653
	0.544	2.451	2.75	2.712	2.672	2.653
	0.5447	2.451	2.75	2.712	2.672	2.653
	0.5453	2.451	2.75	2.712	2.672	2.653
	0.546	2.451	2.75	2.712	2.672	2.653
	0.5467	2.451	2.75	2.712	2.672	2.653
	0.5473	2.451	2.75	2.712	2.672	2.653
	0.548	2.451	2.75	2.712	2.672	2.653
	0.5487	2.451	2.75	2.712	2.672	2.653
	0.5493	2.451	2.75	2.712	2.672	2.653
	0.55	2.451	2.75	2.712	2.672	2.653
	0.5507	2.451	2.75	2.712	2.672	2.653
	0.5513	2.451	2.75	2.712	2.672	2.653
	0.552	2.451	2.75	2.712	2.672	2.653
	0.5527	2.451	2.75	2.712	2.672	2.653
	0.5533	2.451	2.75	2.712	2.672	2.653
	0.554	2.451	2.75	2.712	2.672	2.653
	0.5547	2.452	2.75	2.712	2.672	2.653
	0.5553	2.452	2.75	2.712	2.672	2.653
	0.556	2.452	2.75	2.712	2.672	2.653
	0.5567	2.452	2.75	2.712	2.672	2.653
	0.5573	2.452	2.75	2.712	2.672	2.653
	0.558	2.452	2.75	2.712	2.672	2.652
	0.5587	2.452	2.75	2.712	2.672	2.652
	0.5593	2.452	2.75	2.712	2.672	2.652
	0.56	2.452	2.75	2.712	2.673	2.652
	0.5607	2.452	2.75	2.712	2.673	2.652
	0.5613	2.452	2.75	2.712	2.672	2.652
	0.562	2.452	2.75	2.712	2.672	2.652
	0.5627	2.452	2.75	2.712	2.672	2.652
	0.5633	2.452	2.75	2.712	2.672	2.652
	0.564	2.452	2.75	2.712	2.672	2.652
	0.5647	2.452	2.75	2.712	2.672	2.652
	0.5653	2.452	2.75	2.712	2.672	2.652
	0.566	2.452	2.75	2.712	2.672	2.652
	0.5667	2.453	2.75	2.712	2.672	2.652
	0.5673	2.453	2.75	2.711	2.672	2.652
	0.568	2.453	2.75	2.711	2.672	2.652
	0.5687	2.453	2.75	2.711	2.672	2.652
	0.5693	2.453	2.75	2.711	2.672	2.652
	0.57	2.453	2.75	2.711	2.672	2.652
	0.5707	2.453	2.75	2.711	2.672	2.652
	0.5713	2.453	2.75	2.711	2.672	2.652
	0.572	2.453	2.75	2.711	2.672	2.653
	0.5727	2.453	2.75	2.711	2.672	2.653
	0.5733	2.453	2.75	2.711	2.672	2.653
	0.574	2.453	2.75	2.711	2.672	2.653
	0.5747	2.453	2.749	2.711	2.672	2.653
	0.5753	2.453	2.749	2.711	2.672	2.653
	0.576	2.453	2.749	2.712	2.672	2.653
	0.5767	2.453	2.749	2.712	2.673	2.653
	0.5773	2.453	2.749	2.712	2.673	2.653
	0.578	2.453	2.749	2.712	2.673	2.653
	0.5787	2.453	2.749	2.712	2.673	2.653
	0.5793	2.453	2.749	2.712	2.673	2.653
	0.58	2.453	2.749	2.712	2.673	2.653
	0.5807	2.453	2.749	2.712	2.673	2.653
	0.5813	2.453	2.749	2.712	2.673	2.653
	0.582	2.453	2.749	2.712	2.673	2.653
	0.5827	2.453	2.749	2.712	2.673	2.653
	0.5833	2.453	2.749	2.712	2.673	2.653
	0.584	2.453	2.749	2.712	2.673	2.653
	0.5847	2.453	2.749	2.712	2.673	2.653
	0.5853	2.453	2.749	2.712	2.673	2.653
	0.586	2.453	2.749	2.712	2.673	2.653
	0.5867	2.453	2.749	2.712	2.673	2.653
	0.5873	2.453	2.749	2.712	2.673	2.653
	0.588	2.453	2.749	2.712	2.673	2.653
	0.5887	2.453	2.749	2.712	2.673	2.653
	0.5893	2.454	2.749	2.712	2.673	2.653
	0.59	2.454	2.749	2.711	2.673	2.653
	0.5907	2.454	2.749	2.711	2.673	2.653
	0.5913	2.454	2.749	2.711	2.673	2.653
	0.592	2.454	2.749	2.711	2.673	2.653
	0.5927	2.454	2.749	2.711	2.673	2.653
	0.5933	2.454	2.749	2.711	2.673	2.653
	0.594	2.454	2.749	2.711	2.673	2.653
	0.5947	2.454	2.749	2.711	2.673	2.653
	0.5953	2.454	2.749	2.711	2.673	2.653
	0.596	2.454	2.749	2.711	2.673	2.653
	0.5967	2.454	2.749	2.711	2.673	2.653
	0.5973	2.454	2.749	2.711	2.673	2.653
	0.598	2.454	2.749	2.711	2.673	2.653
	0.5987	2.454	2.749	2.711	2.673	2.653
	0.5993	2.454	2.749	2.711	2.673	2.653
	0.6	2.454	2.749	2.711	2.673	2.653
	0.6007	2.454	2.749	2.711	2.673	2.653
	0.6013	2.454	2.749	2.711	2.673	2.653
	0.602	2.455	2.749	2.711	2.673	2.653
	0.6027	2.455	2.749	2.711	2.673	2.653
	0.6033	2.455	2.749	2.711	2.673	2.653
	0.604	2.455	2.749	2.711	2.673	2.653
	0.6047	2.455	2.75	2.711	2.673	2.653
	0.6053	2.455	2.75	2.711	2.673	2.653
	0.606	2.455	2.75	2.711	2.673	2.653
	0.6067	2.455	2.75	2.711	2.673	2.653
	0.6073	2.455	2.75	2.711	2.673	2.653
	0.608	2.455	2.75	2.711	2.673	2.652
	0.6087	2.455	2.75	2.711	2.673	2.652
	0.6093	2.455	2.75	2.711	2.673	2.652
	0.61	2.455	2.75	2.711	2.673	2.652
	0.6107	2.455	2.75	2.711	2.673	2.652
	0.6113	2.455	2.75	2.711	2.673	2.652
	0.612	2.455	2.75	2.711	2.673	2.652
	0.6127	2.455	2.75	2.711	2.673	2.652
	0.6133	2.455	2.75	2.711	2.673	2.652
	0.614	2.455	2.75	2.711	2.673	2.652
	0.6147	2.455	2.75	2.712	2.673	2.652
	0.6153	2.455	2.75	2.712	2.672	2.652
	0.616	2.455	2.75	2.712	2.672	2.652
	0.6167	2.455	2.75	2.712	2.672	2.652
	0.6173	2.455	2.75	2.712	2.672	2.652
	0.618	2.455	2.75	2.712	2.672	2.652
	0.6187	2.455	2.75	2.712	2.672	2.652
	0.6193	2.455	2.75	2.712	2.672	2.652
	0.62	2.455	2.75	2.712	2.672	2.652
	0.6207	2.455	2.75	2.712	2.672	2.652
	0.6213	2.455	2.75	2.712	2.672	2.652
	0.622	2.455	2.75	2.712	2.672	2.652
	0.6227	2.455	2.75	2.712	2.672	2.652
	0.6233	2.455	2.75	2.712	2.672	2.652
	0.624	2.455	2.75	2.712	2.673	2.652
	0.6247	2.456	2.75	2.712	2.673	2.652
	0.6253	2.456	2.75	2.712	2.673	2.652
	0.626	2.456	2.75	2.712	2.673	2.652
	0.6267	2.456	2.75	2.712	2.673	2.652
	0.6273	2.456	2.75	2.712	2.673	2.652
	0.628	2.456	2.75	2.712	2.673	2.652
	0.6287	2.456	2.75	2.712	2.673	2.652
	0.6293	2.456	2.75	2.712	2.673	2.652
	0.63	2.456	2.75	2.712	2.673	2.652
	0.6307	2.456	2.75	2.712	2.673	2.652
	0.6313	2.456	2.75	2.712	2.673	2.652
	0.632	2.456	2.75	2.712	2.673	2.652
	0.6327	2.456	2.75	2.712	2.673	2.652
	0.6333	2.456	2.75	2.712	2.673	2.652
	0.634	2.456	2.75	2.712	2.673	2.652
	0.6347	2.456	2.75	2.712	2.673	2.652
	0.6353	2.456	2.75	2.712	2.673	2.652
	0.636	2.456	2.75	2.712	2.673	2.652
	0.6367	2.456	2.75	2.712	2.673	2.652
	0.6373	2.456	2.75	2.712	2.673	2.652
	0.638	2.457	2.75	2.712	2.673	2.652
	0.6387	2.457	2.75	2.712	2.673	2.652
	0.6393	2.457	2.75	2.712	2.673	2.652
	0.64	2.457	2.75	2.712	2.673	2.652
	0.6407	2.457	2.75	2.712	2.673	2.652
	0.6413	2.457	2.75	2.712	2.673	2.652
	0.642	2.457	2.75	2.712	2.673	2.652
	0.6427	2.457	2.75	2.712	2.673	2.652
	0.6433	2.457	2.75	2.712	2.673	2.652
	0.644	2.457	2.75	2.712	2.673	2.652
	0.6447	2.457	2.75	2.712	2.673	2.652
	0.6453	2.457	2.75	2.712	2.673	2.652
	0.646	2.457	2.75	2.712	2.673	2.652
	0.6467	2.457	2.75	2.712	2.673	2.652
	0.6473	2.457	2.75	2.712	2.673	2.652
	0.648	2.457	2.75	2.712	2.673	2.652
	0.6487	2.457	2.75	2.712	2.673	2.652
	0.6493	2.457	2.75	2.712	2.673	2.652
	0.65	2.457	2.75	2.712	2.673	2.652
	0.6507	2.457	2.75	2.712	2.673	2.652
	0.6513	2.457	2.75	2.712	2.673	2.652
	0.652	2.457	2.75	2.712	2.673	2.652
	0.6527	2.457	2.75	2.712	2.673	2.652
	0.6533	2.457	2.75	2.712	2.672	2.652
	0.654	2.457	2.75	2.712	2.672	2.652
	0.6547	2.457	2.75	2.712	2.672	2.652
	0.6553	2.457	2.75	2.712	2.672	2.652
	0.656	2.457	2.75	2.712	2.672	2.652
	0.6567	2.457	2.75	2.712	2.672	2.652
	0.6573	2.457	2.75	2.712	2.672	2.652
	0.658	2.457	2.75	2.712	2.672	2.652
	0.6587	2.457	2.75	2.712	2.672	2.652
	0.6593	2.457	2.75	2.712	2.672	2.652
	0.66	2.458	2.75	2.712	2.672	2.652
	0.6607	2.458	2.75	2.712	2.672	2.652
	0.6613	2.458	2.75	2.712	2.672	2.652
	0.662	2.458	2.75	2.712	2.672	2.652
	0.6627	2.458	2.75	2.712	2.672	2.652
	0.6633	2.458	2.75	2.712	2.672	2.652
	0.664	2.458	2.75	2.712	2.672	2.652
	0.6647	2.458	2.75	2.712	2.672	2.652
	0.6653	2.458	2.75	2.712	2.672	2.652
	0.666	2.458	2.75	2.712	2.672	2.652
	0.6667	2.458	2.75	2.712	2.672	2.652
	0.6673	2.458	2.75	2.712	2.672	2.652
	0.668	2.458	2.75	2.712	2.672	2.652
	0.6687	2.458	2.75	2.712	2.672	2.652
	0.6693	2.458	2.75	2.712	2.672	2.652
	0.67	2.458	2.75	2.712	2.672	2.652
	0.6707	2.458	2.751	2.712	2.672	2.652
	0.6713	2.458	2.751	2.712	2.672	2.652
	0.672	2.458	2.751	2.712	2.672	2.652
	0.6727	2.458	2.751	2.712	2.672	2.652
	0.6733	2.458	2.751	2.712	2.672	2.652
	0.674	2.459	2.751	2.712	2.672	2.652
	0.6747	2.459	2.75	2.712	2.672	2.652
	0.6753	2.459	2.75	2.712	2.672	2.652
	0.676	2.459	2.75	2.712	2.672	2.652
	0.6767	2.459	2.75	2.712	2.672	2.652
	0.6773	2.459	2.75	2.713	2.672	2.652
	0.678	2.459	2.75	2.713	2.672	2.652
	0.6787	2.459	2.75	2.713	2.672	2.652
	0.6793	2.459	2.75	2.713	2.672	2.652
	0.68	2.459	2.75	2.713	2.672	2.652
	0.6807	2.459	2.75	2.713	2.672	2.652
	0.6813	2.459	2.75	2.713	2.672	2.652
	0.682	2.459	2.75	2.713	2.672	2.652
	0.6827	2.459	2.75	2.713	2.672	2.652
	0.6833	2.459	2.75	2.713	2.672	2.652
	0.684	2.459	2.75	2.713	2.672	2.652
	0.6847	2.459	2.75	2.713	2.672	2.652
	0.6853	2.459	2.75	2.713	2.672	2.652
	0.686	2.459	2.75	2.713	2.672	2.652
	0.6867	2.459	2.75	2.713	2.672	2.652
	0.6873	2.459	2.75	2.713	2.672	2.652
	0.688	2.459	2.75	2.713	2.672	2.652
	0.6887	2.459	2.75	2.713	2.672	2.652
	0.6893	2.459	2.75	2.713	2.672	2.652
	0.69	2.459	2.75	2.713	2.672	2.652
	0.6907	2.459	2.75	2.713	2.672	2.652
	0.6913	2.459	2.751	2.713	2.672	2.652
	0.692	2.459	2.751	2.713	2.672	2.652
	0.6927	2.459	2.751	2.713	2.672	2.652
	0.6933	2.459	2.751	2.713	2.672	2.652
	0.694	2.459	2.751	2.713	2.672	2.652
	0.6947	2.459	2.751	2.713	2.672	2.652
	0.6953	2.459	2.751	2.713	2.672	2.652
	0.696	2.459	2.751	2.713	2.672	2.652
	0.6967	2.459	2.751	2.713	2.672	2.652
	0.6973	2.459	2.751	2.713	2.672	2.652
	0.698	2.46	2.751	2.713	2.672	2.652
	0.6987	2.46	2.751	2.713	2.672	2.652
	0.6993	2.46	2.751	2.713	2.672	2.652
	0.7	2.46	2.751	2.713	2.672	2.652
	0.7007	2.46	2.751	2.713	2.672	2.652
	0.7013	2.46	2.751	2.713	2.672	2.652
	0.702	2.46	2.751	2.713	2.672	2.652
	0.7027	2.46	2.751	2.713	2.672	2.652
	0.7033	2.46	2.751	2.713	2.672	2.652
	0.704	2.46	2.751	2.713	2.672	2.652
	0.7047	2.46	2.751	2.713	2.672	2.652
	0.7053	2.46	2.751	2.712	2.672	2.652
	0.706	2.46	2.751	2.712	2.672	2.652
	0.7067	2.46	2.751	2.712	2.673	2.652
	0.7073	2.46	2.751	2.712	2.673	2.652
	0.708	2.46	2.751	2.712	2.673	2.652
	0.7087	2.46	2.751	2.712	2.673	2.652
	0.7093	2.46	2.751	2.712	2.673	2.652
	0.71	2.46	2.751	2.712	2.673	2.652
	0.7107	2.46	2.751	2.712	2.673	2.652
	0.7113	2.46	2.751	2.712	2.673	2.652
	0.712	2.46	2.751	2.712	2.673	2.652
	0.7127	2.461	2.751	2.712	2.673	2.652
	0.7133	2.461	2.75	2.712	2.673	2.652
	0.714	2.461	2.75	2.712	2.673	2.652
	0.7147	2.461	2.75	2.712	2.673	2.652
	0.7153	2.461	2.75	2.712	2.673	2.652
	0.716	2.461	2.75	2.712	2.673	2.652
	0.7167	2.461	2.75	2.712	2.673	2.652
	0.7173	2.461	2.75	2.712	2.673	2.652
	0.718	2.461	2.75	2.712	2.673	2.652
	0.7187	2.461	2.75	2.712	2.673	2.652
	0.7193	2.461	2.75	2.712	2.673	2.652
	0.72	2.461	2.75	2.712	2.673	2.652
	0.7207	2.461	2.75	2.712	2.673	2.652
	0.7213	2.461	2.75	2.712	2.673	2.652
	0.722	2.461	2.75	2.712	2.673	2.652
	0.7227	2.461	2.75	2.712	2.673	2.652
	0.7233	2.461	2.75	2.712	2.673	2.652
	0.724	2.462	2.75	2.712	2.673	2.652
	0.7247	2.462	2.75	2.712	2.673	2.652
	0.7253	2.462	2.75	2.712	2.673	2.652
	0.726	2.462	2.75	2.712	2.673	2.652
	0.7267	2.462	2.75	2.712	2.673	2.652
	0.7273	2.462	2.75	2.712	2.673	2.652
	0.728	2.462	2.75	2.712	2.673	2.652
	0.7287	2.462	2.75	2.712	2.673	2.652
	0.7293	2.462	2.75	2.712	2.673	2.652
	0.73	2.462	2.75	2.712	2.673	2.652
	0.7307	2.462	2.75	2.712	2.673	2.652
	0.7313	2.462	2.75	2.712	2.673	2.652
	0.732	2.462	2.75	2.712	2.673	2.652
	0.7327	2.462	2.75	2.712	2.673	2.652
	0.7333	2.462	2.75	2.712	2.673	2.652
	0.734	2.462	2.75	2.712	2.673	2.652
	0.7347	2.462	2.75	2.712	2.673	2.652
	0.7353	2.463	2.75	2.712	2.673	2.652
	0.736	2.463	2.75	2.712	2.673	2.652
	0.7367	2.463	2.75	2.712	2.673	2.652
	0.7373	2.463	2.75	2.711	2.673	2.652
	0.738	2.463	2.75	2.711	2.673	2.652
	0.7387	2.463	2.75	2.711	2.673	2.652
	0.7393	2.463	2.75	2.711	2.673	2.652
	0.74	2.463	2.75	2.711	2.673	2.652
	0.7407	2.463	2.75	2.711	2.673	2.652
	0.7413	2.463	2.75	2.711	2.673	2.652
	0.742	2.463	2.75	2.711	2.673	2.652
	0.7427	2.463	2.75	2.711	2.673	2.652
	0.7433	2.463	2.75	2.711	2.673	2.652
	0.744	2.463	2.75	2.711	2.673	2.652
	0.7447	2.463	2.75	2.711	2.673	2.652
	0.7453	2.463	2.75	2.711	2.673	2.652
	0.746	2.463	2.75	2.711	2.673	2.652
	0.7467	2.463	2.75	2.712	2.673	2.652
	0.7473	2.463	2.75	2.712	2.673	2.652
	0.748	2.463	2.75	2.712	2.673	2.652
	0.7487	2.463	2.75	2.712	2.673	2.652
	0.7493	2.463	2.75	2.712	2.673	2.652
	0.75	2.463	2.75	2.712	2.673	2.652
	0.7507	2.463	2.75	2.712	2.673	2.652
	0.7513	2.463	2.75	2.712	2.673	2.652
	0.752	2.463	2.75	2.712	2.673	2.652
	0.7527	2.463	2.75	2.712	2.673	2.652
	0.7533	2.463	2.75	2.712	2.673	2.652
	0.754	2.463	2.75	2.712	2.673	2.652
	0.7547	2.463	2.75	2.712	2.673	2.652
	0.7553	2.463	2.75	2.712	2.673	2.652
	0.756	2.463	2.75	2.712	2.673	2.652
	0.7567	2.463	2.75	2.712	2.673	2.652
	0.7573	2.463	2.75	2.712	2.673	2.652
	0.758	2.463	2.75	2.712	2.673	2.652
	0.7587	2.463	2.75	2.712	2.673	2.652
	0.7593	2.463	2.75	2.712	2.673	2.652
	0.76	2.463	2.75	2.712	2.673	2.652
	0.7607	2.463	2.75	2.712	2.673	2.652
	0.7613	2.463	2.75	2.712	2.673	2.652
	0.762	2.463	2.75	2.712	2.673	2.652
	0.7627	2.463	2.75	2.712	2.673	2.652
	0.7633	2.463	2.75	2.712	2.673	2.652
	0.764	2.463	2.75	2.712	2.673	2.652
	0.7647	2.463	2.75	2.712	2.673	2.652
	0.7653	2.463	2.75	2.712	2.673	2.652
	0.766	2.463	2.75	2.712	2.673	2.652
	0.7667	2.463	2.75	2.712	2.673	2.652
	0.7673	2.463	2.75	2.712	2.673	2.652
	0.768	2.463	2.75	2.712	2.673	2.652
	0.7687	2.464	2.75	2.712	2.673	2.652
	0.7693	2.464	2.75	2.712	2.673	2.652
	0.77	2.464	2.75	2.712	2.673	2.652
	0.7707	2.464	2.75	2.712	2.673	2.652
	0.7713	2.464	2.75	2.712	2.673	2.652
	0.772	2.464	2.75	2.712	2.673	2.652
	0.7727	2.464	2.75	2.712	2.673	2.652
	0.7733	2.464	2.75	2.712	2.673	2.652
	0.774	2.464	2.75	2.712	2.673	2.652
	0.7747	2.464	2.75	2.712	2.673	2.652
	0.7753	2.464	2.75	2.712	2.673	2.652
	0.776	2.464	2.75	2.712	2.673	2.652
	0.7767	2.464	2.75	2.712	2.673	2.652
	0.7773	2.464	2.75	2.712	2.673	2.652
	0.778	2.464	2.75	2.712	2.673	2.653
	0.7787	2.464	2.75	2.712	2.673	2.653
	0.7793	2.464	2.75	2.712	2.673	2.653
	0.78	2.464	2.75	2.712	2.673	2.653
	0.7807	2.464	2.75	2.712	2.673	2.653
	0.7813	2.464	2.75	2.712	2.673	2.653
	0.782	2.464	2.75	2.712	2.673	2.653
	0.7827	2.464	2.75	2.712	2.673	2.653
	0.7833	2.464	2.75	2.712	2.673	2.653
	0.784	2.464	2.75	2.712	2.673	2.653
	0.7847	2.464	2.75	2.712	2.673	2.653
	0.7853	2.464	2.75	2.712	2.673	2.653
	0.786	2.464	2.75	2.712	2.673	2.653
	0.7867	2.464	2.75	2.712	2.673	2.653
	0.7873	2.464	2.75	2.712	2.673	2.653
	0.788	2.464	2.75	2.712	2.673	2.653
	0.7887	2.464	2.75	2.713	2.673	2.653
	0.7893	2.464	2.75	2.713	2.673	2.653
	0.79	2.464	2.75	2.713	2.673	2.653
	0.7907	2.464	2.75	2.713	2.673	2.653
	0.7913	2.464	2.75	2.713	2.673	2.653
	0.792	2.464	2.75	2.713	2.673	2.653
	0.7927	2.464	2.75	2.713	2.673	2.653
	0.7933	2.464	2.75	2.713	2.673	2.653
	0.794	2.464	2.75	2.713	2.673	2.653
	0.7947	2.464	2.75	2.713	2.673	2.653
	0.7953	2.464	2.75	2.713	2.673	2.653
	0.796	2.464	2.75	2.713	2.673	2.653
	0.7967	2.464	2.75	2.713	2.673	2.653
	0.7973	2.464	2.75	2.713	2.673	2.653
	0.798	2.465	2.75	2.713	2.673	2.653
	0.7987	2.465	2.75	2.713	2.673	2.653
	0.7993	2.465	2.75	2.713	2.673	2.653
	0.8	2.465	2.75	2.713	2.673	2.653
	0.8007	2.465	2.75	2.713	2.673	2.653
	0.8013	2.465	2.75	2.713	2.673	2.653
	0.802	2.465	2.75	2.713	2.673	2.653
	0.8027	2.465	2.75	2.713	2.673	2.653
	0.8033	2.465	2.75	2.713	2.673	2.653
	0.804	2.465	2.75	2.713	2.673	2.653
	0.8047	2.465	2.75	2.713	2.673	2.653
	0.8053	2.465	2.75	2.713	2.673	2.653
	0.806	2.465	2.75	2.713	2.673	2.653
	0.8067	2.465	2.75	2.713	2.673	2.653
	0.8073	2.465	2.75	2.713	2.673	2.652
	0.808	2.466	2.75	2.713	2.673	2.652
	0.8087	2.466	2.751	2.713	2.673	2.652
	0.8093	2.466	2.751	2.713	2.673	2.652
	0.81	2.466	2.751	2.713	2.673	2.652
	0.8107	2.466	2.751	2.713	2.673	2.652
	0.8113	2.466	2.751	2.713	2.673	2.652
	0.812	2.466	2.751	2.713	2.673	2.652
	0.8127	2.466	2.751	2.713	2.673	2.652
	0.8133	2.466	2.751	2.713	2.673	2.652
	0.814	2.466	2.75	2.712	2.673	2.652
	0.8147	2.466	2.75	2.712	2.673	2.652
	0.8153	2.466	2.75	2.712	2.673	2.652
	0.816	2.466	2.75	2.712	2.673	2.652
	0.8167	2.466	2.75	2.712	2.673	2.652
	0.8173	2.466	2.75	2.712	2.673	2.652
	0.818	2.466	2.75	2.712	2.673	2.652
	0.8187	2.466	2.75	2.712	2.673	2.652
	0.8193	2.466	2.75	2.712	2.673	2.652
	0.82	2.467	2.75	2.712	2.673	2.652
	0.8207	2.467	2.75	2.712	2.673	2.652
	0.8213	2.467	2.75	2.712	2.673	2.652
	0.822	2.467	2.75	2.712	2.673	2.652
	0.8227	2.467	2.75	2.712	2.673	2.652
	0.8233	2.467	2.75	2.712	2.673	2.652
	0.824	2.467	2.75	2.712	2.673	2.652
	0.8247	2.467	2.75	2.712	2.673	2.652
	0.8253	2.467	2.75	2.712	2.673	2.652
	0.826	2.467	2.75	2.712	2.673	2.652
	0.8267	2.467	2.75	2.712	2.673	2.652
	0.8273	2.467	2.75	2.712	2.673	2.652
	0.828	2.467	2.75	2.712	2.673	2.652
	0.8287	2.467	2.75	2.712	2.673	2.652
	0.8293	2.467	2.75	2.712	2.673	2.652
	0.83	2.467	2.75	2.712	2.673	2.652
	0.8307	2.467	2.75	2.712	2.673	2.652
	0.8313	2.467	2.75	2.712	2.673	2.652
	0.832	2.467	2.75	2.712	2.673	2.652
	0.8327	2.467	2.75	2.712	2.673	2.652
	0.8333	2.467	2.75	2.712	2.673	2.652
	0.834	2.467	2.75	2.712	2.673	2.652
	0.8347	2.467	2.75	2.712	2.673	2.652
	0.8353	2.467	2.749	2.712	2.673	2.652
	0.836	2.467	2.749	2.712	2.673	2.652
	0.8367	2.467	2.749	2.712	2.673	2.653
	0.8373	2.467	2.749	2.712	2.673	2.653
	0.838	2.467	2.749	2.712	2.673	2.653
	0.8387	2.467	2.749	2.712	2.673	2.653
	0.8393	2.467	2.749	2.712	2.673	2.653
	0.84	2.467	2.749	2.711	2.673	2.653
	0.8407	2.467	2.749	2.711	2.673	2.653
	0.8413	2.467	2.749	2.711	2.673	2.653
	0.842	2.468	2.749	2.711	2.673	2.653
	0.8427	2.468	2.749	2.711	2.673	2.653
	0.8433	2.468	2.749	2.711	2.673	2.653
	0.844	2.468	2.749	2.711	2.673	2.653
	0.8447	2.468	2.749	2.711	2.673	2.653
	0.8453	2.468	2.749	2.711	2.673	2.653
	0.846	2.468	2.749	2.711	2.673	2.653
	0.8467	2.468	2.749	2.711	2.673	2.653
	0.8473	2.468	2.749	2.711	2.673	2.653
	0.848	2.468	2.749	2.711	2.673	2.653
	0.8487	2.468	2.749	2.712	2.673	2.653
	0.8493	2.468	2.749	2.712	2.673	2.653
	0.85	2.468	2.749	2.712	2.673	2.653
	0.8507	2.468	2.749	2.712	2.673	2.653
	0.8513	2.468	2.749	2.712	2.673	2.653
	0.852	2.468	2.749	2.712	2.673	2.653
	0.8527	2.468	2.749	2.712	2.673	2.653
	0.8533	2.468	2.749	2.712	2.673	2.652
	0.854	2.468	2.749	2.712	2.673	2.652
	0.8547	2.468	2.749	2.712	2.673	2.652
	0.8553	2.468	2.749	2.712	2.673	2.652
	0.856	2.468	2.749	2.712	2.673	2.652
	0.8567	2.469	2.749	2.712	2.673	2.652
	0.8573	2.469	2.749	2.712	2.673	2.652
	0.858	2.469	2.749	2.712	2.673	2.652
	0.8587	2.469	2.749	2.712	2.673	2.652
	0.8593	2.469	2.749	2.712	2.673	2.652
	0.86	2.469	2.749	2.712	2.673	2.652
	0.8607	2.469	2.749	2.712	2.673	2.652
	0.8613	2.469	2.749	2.712	2.673	2.652
	0.862	2.469	2.749	2.712	2.673	2.652
	0.8627	2.469	2.749	2.712	2.673	2.652
	0.8633	2.469	2.749	2.712	2.673	2.652
	0.864	2.469	2.749	2.712	2.673	2.652
	0.8647	2.469	2.749	2.712	2.673	2.652
	0.8653	2.469	2.749	2.712	2.673	2.652
	0.866	2.469	2.749	2.712	2.673	2.652
	0.8667	2.469	2.749	2.712	2.674	2.652
	0.8673	2.469	2.749	2.712	2.674	2.652
	0.868	2.469	2.749	2.712	2.674	2.652
	0.8687	2.469	2.749	2.712	2.674	2.652
	0.8693	2.469	2.749	2.712	2.674	2.652
	0.87	2.469	2.749	2.712	2.673	2.652
	0.8707	2.469	2.749	2.712	2.673	2.652
	0.8713	2.469	2.749	2.712	2.673	2.652
	0.872	2.469	2.749	2.712	2.673	2.652
	0.8727	2.469	2.749	2.712	2.673	2.652
	0.8733	2.47	2.749	2.712	2.673	2.652
	0.874	2.47	2.749	2.712	2.673	2.652
	0.8747	2.47	2.749	2.712	2.673	2.652
	0.8753	2.47	2.749	2.712	2.673	2.652
	0.876	2.47	2.749	2.712	2.673	2.652
	0.8767	2.47	2.749	2.712	2.673	2.652
	0.8773	2.47	2.749	2.712	2.673	2.652
	0.878	2.47	2.749	2.712	2.673	2.652
	0.8787	2.47	2.749	2.712	2.673	2.652
	0.8793	2.47	2.749	2.712	2.673	2.652
	0.88	2.47	2.749	2.712	2.673	2.652
	0.8807	2.47	2.749	2.712	2.673	2.652
	0.8813	2.47	2.749	2.712	2.673	2.652
	0.882	2.47	2.749	2.712	2.673	2.652
	0.8827	2.47	2.749	2.712	2.673	2.652
	0.8833	2.47	2.749	2.712	2.673	2.652
	0.884	2.47	2.749	2.712	2.673	2.652
	0.8847	2.47	2.749	2.712	2.673	2.652
	0.8853	2.47	2.749	2.712	2.673	2.652
	0.886	2.47	2.749	2.712	2.673	2.652
	0.8867	2.47	2.749	2.712	2.673	2.652
	0.8873	2.47	2.749	2.712	2.673	2.652
	0.888	2.47	2.749	2.712	2.673	2.652
	0.8887	2.47	2.749	2.712	2.673	2.652
	0.8893	2.47	2.749	2.712	2.673	2.652
	0.89	2.47	2.749	2.712	2.673	2.652
	0.8907	2.47	2.749	2.712	2.673	2.652
	0.8913	2.47	2.749	2.712	2.673	2.652
	0.892	2.47	2.749	2.712	2.673	2.653
	0.8927	2.47	2.749	2.712	2.673	2.653
	0.8933	2.47	2.749	2.712	2.673	2.653
	0.894	2.47	2.749	2.712	2.673	2.653
	0.8947	2.47	2.749	2.712	2.673	2.653
	0.8953	2.47	2.749	2.712	2.673	2.653
	0.896	2.47	2.749	2.712	2.673	2.653
	0.8967	2.47	2.749	2.712	2.674	2.653
	0.8973	2.47	2.749	2.712	2.674	2.653
	0.898	2.471	2.749	2.712	2.674	2.653
	0.8987	2.471	2.749	2.712	2.674	2.653
	0.8993	2.471	2.749	2.712	2.674	2.653
	0.9	2.471	2.749	2.712	2.674	2.653
	0.9007	2.471	2.749	2.712	2.674	2.653
	0.9013	2.471	2.749	2.712	2.674	2.653
	0.902	2.471	2.749	2.712	2.674	2.653
	0.9027	2.471	2.749	2.712	2.674	2.653
	0.9033	2.471	2.749	2.712	2.674	2.653
	0.904	2.471	2.75	2.712	2.674	2.653
	0.9047	2.471	2.75	2.712	2.674	2.653
	0.9053	2.471	2.75	2.712	2.674	2.653
	0.906	2.471	2.75	2.712	2.674	2.653
	0.9067	2.471	2.75	2.712	2.674	2.653
	0.9073	2.471	2.75	2.712	2.674	2.653
	0.908	2.471	2.75	2.712	2.673	2.653
	0.9087	2.471	2.75	2.712	2.673	2.653
	0.9093	2.471	2.75	2.712	2.673	2.653
	0.91	2.471	2.75	2.712	2.673	2.653
	0.9107	2.471	2.75	2.712	2.673	2.653
	0.9113	2.471	2.75	2.712	2.673	2.653
	0.912	2.471	2.75	2.712	2.673	2.653
	0.9127	2.471	2.75	2.712	2.673	2.653
	0.9133	2.471	2.749	2.712	2.673	2.653
	0.914	2.471	2.749	2.712	2.673	2.653
	0.9147	2.471	2.749	2.712	2.673	2.653
	0.9153	2.471	2.749	2.712	2.673	2.653
	0.916	2.471	2.749	2.712	2.673	2.653
	0.9167	2.471	2.749	2.712	2.673	2.653
	0.9173	2.471	2.749	2.712	2.673	2.653
	0.918	2.471	2.749	2.712	2.673	2.653
	0.9187	2.471	2.749	2.712	2.673	2.653
	0.9193	2.471	2.749	2.712	2.673	2.653
	0.92	2.472	2.749	2.712	2.673	2.653
	0.9207	2.472	2.749	2.712	2.673	2.653
	0.9213	2.472	2.749	2.712	2.673	2.653
	0.922	2.472	2.749	2.712	2.673	2.653
	0.9227	2.472	2.749	2.712	2.673	2.653
	0.9233	2.472	2.749	2.712	2.673	2.653
	0.924	2.472	2.749	2.712	2.673	2.653
	0.9247	2.472	2.749	2.712	2.673	2.653
	0.9253	2.472	2.749	2.712	2.673	2.653
	0.926	2.472	2.749	2.712	2.673	2.653
	0.9267	2.472	2.749	2.712	2.673	2.653
	0.9273	2.472	2.749	2.712	2.673	2.653
	0.928	2.472	2.749	2.712	2.673	2.653
	0.9287	2.472	2.749	2.712	2.673	2.653
	0.9293	2.472	2.749	2.712	2.673	2.653
	0.93	2.472	2.749	2.712	2.673	2.653
	0.9307	2.472	2.749	2.712	2.673	2.653
	0.9313	2.472	2.749	2.712	2.673	2.653
	0.932	2.472	2.749	2.712	2.673	2.653
	0.9327	2.472	2.749	2.712	2.673	2.653
	0.9333	2.472	2.749	2.712	2.673	2.653
	0.934	2.472	2.749	2.712	2.673	2.653
	0.9347	2.472	2.749	2.712	2.673	2.653
	0.9353	2.472	2.749	2.712	2.673	2.653
	0.936	2.472	2.749	2.712	2.673	2.653
	0.9367	2.472	2.749	2.712	2.673	2.653
	0.9373	2.472	2.749	2.712	2.673	2.653
	0.938	2.472	2.749	2.712	2.673	2.653
	0.9387	2.472	2.749	2.712	2.673	2.653
	0.9393	2.472	2.749	2.712	2.673	2.653
	0.94	2.472	2.749	2.712	2.673	2.653
	0.9407	2.472	2.749	2.712	2.673	2.653
	0.9413	2.472	2.749	2.712	2.673	2.653
	0.942	2.473	2.749	2.712	2.673	2.653
	0.9427	2.473	2.749	2.712	2.673	2.653
	0.9433	2.473	2.749	2.712	2.673	2.653
	0.944	2.473	2.749	2.712	2.673	2.653
	0.9447	2.473	2.749	2.712	2.673	2.653
	0.9453	2.473	2.749	2.712	2.673	2.653
	0.946	2.473	2.749	2.712	2.673	2.653
	0.9467	2.473	2.749	2.712	2.673	2.653
	0.9473	2.473	2.749	2.712	2.673	2.653
	0.948	2.473	2.749	2.712	2.673	2.653
	0.9487	2.473	2.749	2.712	2.673	2.653
	0.9493	2.473	2.749	2.712	2.673	2.653
	0.95	2.473	2.749	2.712	2.673	2.653
	0.9507	2.473	2.749	2.712	2.673	2.653
	0.9513	2.473	2.749	2.712	2.673	2.653
	0.952	2.473	2.749	2.712	2.673	2.653
	0.9527	2.473	2.749	2.712	2.673	2.653
	0.9533	2.473	2.749	2.712	2.673	2.653
	0.954	2.473	2.749	2.712	2.673	2.653
	0.9547	2.473	2.749	2.712	2.673	2.653
	0.9553	2.473	2.749	2.712	2.673	2.653
	0.956	2.473	2.749	2.712	2.672	2.653
	0.9567	2.473	2.749	2.712	2.672	2.653
	0.9573	2.474	2.749	2.712	2.672	2.653
	0.958	2.474	2.749	2.712	2.672	2.653
	0.9587	2.474	2.749	2.712	2.672	2.653
	0.9593	2.474	2.749	2.712	2.672	2.653
	0.96	2.474	2.749	2.712	2.672	2.653
	0.9607	2.474	2.749	2.712	2.672	2.653
	0.9613	2.474	2.749	2.712	2.672	2.653
	0.962	2.474	2.749	2.712	2.672	2.653
	0.9627	2.474	2.749	2.712	2.672	2.653
	0.9633	2.474	2.749	2.712	2.672	2.653
	0.964	2.474	2.749	2.712	2.672	2.653
	0.9647	2.474	2.749	2.712	2.672	2.653
	0.9653	2.474	2.749	2.712	2.672	2.653
	0.966	2.474	2.749	2.712	2.672	2.653
	0.9667	2.474	2.749	2.712	2.672	2.653
	0.9673	2.474	2.749	2.712	2.672	2.653
	0.968	2.474	2.749	2.712	2.672	2.653
	0.9687	2.474	2.749	2.712	2.672	2.653
	0.9693	2.474	2.749	2.712	2.672	2.653
	0.97	2.474	2.749	2.712	2.672	2.653
	0.9707	2.474	2.749	2.712	2.672	2.653
	0.9713	2.474	2.749	2.712	2.672	2.653
	0.972	2.474	2.749	2.712	2.672	2.653
	0.9727	2.474	2.749	2.712	2.672	2.653
	0.9733	2.474	2.749	2.712	2.672	2.653
	0.974	2.474	2.749	2.712	2.672	2.653
	0.9747	2.474	2.749	2.712	2.672	2.653
	0.9753	2.475	2.749	2.712	2.672	2.653
	0.976	2.475	2.749	2.712	2.672	2.653
	0.9767	2.475	2.749	2.712	2.672	2.653
	0.9773	2.475	2.749	2.712	2.672	2.653
	0.978	2.475	2.749	2.712	2.672	2.653
	0.9787	2.475	2.749	2.712	2.672	2.653
	0.9793	2.475	2.749	2.712	2.672	2.653
	0.98	2.475	2.749	2.712	2.673	2.653
	0.9807	2.475	2.749	2.712	2.673	2.653
	0.9813	2.475	2.749	2.712	2.673	2.653
	0.982	2.475	2.749	2.712	2.673	2.653
	0.9827	2.475	2.749	2.712	2.673	2.653
	0.9833	2.475	2.749	2.712	2.673	2.653
	0.984	2.475	2.749	2.712	2.673	2.654
	0.9847	2.475	2.749	2.712	2.673	2.654
	0.9853	2.475	2.749	2.712	2.673	2.654
	0.986	2.475	2.749	2.712	2.673	2.654
	0.9867	2.475	2.749	2.712	2.673	2.654
	0.9873	2.475	2.749	2.712	2.673	2.654
	0.988	2.475	2.749	2.712	2.673	2.654
	0.9887	2.475	2.749	2.712	2.673	2.654
	0.9893	2.475	2.749	2.711	2.673	2.654
	0.99	2.475	2.749	2.711	2.673	2.654
	0.9907	2.476	2.749	2.711	2.673	2.654
	0.9913	2.476	2.749	2.711	2.673	2.654
	0.992	2.476	2.749	2.711	2.673	2.654
	0.9927	2.476	2.749	2.711	2.673	2.654
	0.9933	2.476	2.749	2.711	2.673	2.654
	0.994	2.476	2.749	2.711	2.673	2.654
	0.9947	2.476	2.749	2.711	2.673	2.654
	0.9953	2.476	2.749	2.711	2.673	2.654
	0.996	2.476	2.749	2.711	2.673	2.653
	0.9967	2.476	2.749	2.711	2.673	2.653
	0.9973	2.476	2.749	2.711	2.673	2.653
	0.998	2.476	2.749	2.711	2.673	2.653
	0.9987	2.476	2.749	2.712	2.673	2.653
	0.9993	2.476	2.749	2.712	2.673	2.653
	1	2.476	2.749	2.712	2.673	2.653
	1.0007	2.476	2.748	2.712	2.673	2.653
	1.0013	2.476	2.748	2.712	2.673	2.653
	1.002	2.476	2.748	2.712	2.673	2.653
	1.0027	2.476	2.748	2.712	2.673	2.653
	1.0033	2.476	2.748	2.712	2.673	2.653
	1.004	2.476	2.748	2.712	2.673	2.653
	1.0047	2.476	2.748	2.712	2.673	2.653
	1.0053	2.476	2.748	2.712	2.673	2.653
	1.006	2.476	2.748	2.712	2.673	2.653
	1.0067	2.476	2.748	2.712	2.673	2.653
	1.0073	2.476	2.748	2.712	2.673	2.653
	1.008	2.476	2.748	2.712	2.673	2.653
	1.0087	2.476	2.748	2.712	2.673	2.653
	1.0093	2.476	2.748	2.711	2.673	2.653
	1.01	2.476	2.748	2.711	2.673	2.653
	1.0107	2.476	2.748	2.711	2.673	2.653
	1.0113	2.476	2.748	2.711	2.673	2.653
	1.012	2.476	2.748	2.711	2.673	2.653
	1.0127	2.476	2.748	2.711	2.673	2.653
	1.0133	2.476	2.748	2.711	2.673	2.653
	1.014	2.476	2.748	2.711	2.673	2.653
	1.0147	2.476	2.748	2.711	2.673	2.653
	1.0153	2.476	2.748	2.711	2.673	2.653
	1.016	2.476	2.748	2.711	2.673	2.652
	1.0167	2.476	2.748	2.711	2.673	2.652
	1.0173	2.476	2.749	2.711	2.673	2.652
	1.018	2.476	2.749	2.711	2.673	2.652
	1.0187	2.476	2.749	2.711	2.673	2.652
	1.0193	2.476	2.749	2.711	2.673	2.652
	1.02	2.476	2.749	2.71	2.673	2.652
	1.0207	2.476	2.749	2.71	2.673	2.652
	1.0213	2.476	2.749	2.71	2.673	2.652
	1.022	2.476	2.749	2.71	2.673	2.652
	1.0227	2.476	2.749	2.71	2.673	2.652
	1.0233	2.476	2.749	2.71	2.673	2.652
	1.024	2.476	2.749	2.71	2.673	2.652
	1.0247	2.476	2.749	2.71	2.673	2.652
	1.0253	2.476	2.749	2.71	2.673	2.653
	1.026	2.477	2.749	2.71	2.673	2.653
	1.0267	2.477	2.749	2.71	2.673	2.653
	1.0273	2.477	2.749	2.71	2.673	2.653
	1.028	2.477	2.749	2.71	2.673	2.653
	1.0287	2.477	2.749	2.71	2.673	2.653
	1.0293	2.477	2.749	2.71	2.673	2.653
	1.03	2.477	2.749	2.71	2.673	2.653
	1.0307	2.477	2.749	2.71	2.673	2.653
	1.0313	2.477	2.749	2.71	2.673	2.653
	1.032	2.477	2.749	2.71	2.673	2.653
	1.0327	2.477	2.749	2.71	2.673	2.653
	1.0333	2.477	2.749	2.71	2.673	2.653
	1.034	2.477	2.749	2.71	2.673	2.653
	1.0347	2.477	2.749	2.71	2.673	2.653
	1.0353	2.477	2.749	2.71	2.673	2.653
	1.036	2.477	2.749	2.71	2.673	2.653
	1.0367	2.477	2.749	2.71	2.673	2.653
	1.0373	2.477	2.749	2.71	2.673	2.653
	1.038	2.477	2.749	2.71	2.673	2.653
	1.0387	2.477	2.749	2.71	2.673	2.653
	1.0393	2.477	2.749	2.71	2.673	2.653
	1.04	2.477	2.749	2.71	2.673	2.653
	1.0407	2.477	2.749	2.71	2.673	2.653
	1.0413	2.477	2.749	2.71	2.673	2.653
	1.042	2.477	2.749	2.71	2.673	2.653
	1.0427	2.477	2.749	2.71	2.673	2.653
	1.0433	2.477	2.749	2.71	2.673	2.653
	1.044	2.477	2.75	2.71	2.673	2.653
	1.0447	2.477	2.75	2.71	2.673	2.653
	1.0453	2.477	2.75	2.71	2.673	2.653
	1.046	2.477	2.75	2.71	2.673	2.653
	1.0467	2.477	2.75	2.71	2.673	2.653
	1.0473	2.477	2.75	2.71	2.673	2.653
	1.048	2.477	2.75	2.71	2.672	2.653
	1.0487	2.477	2.75	2.71	2.672	2.653
	1.0493	2.477	2.75	2.71	2.672	2.653
	1.05	2.477	2.75	2.71	2.672	2.653
	1.0507	2.477	2.75	2.711	2.672	2.653
	1.0513	2.478	2.75	2.711	2.672	2.653
	1.052	2.478	2.75	2.711	2.672	2.653
	1.0527	2.478	2.75	2.711	2.672	2.653
	1.0533	2.478	2.75	2.711	2.672	2.653
	1.054	2.478	2.75	2.711	2.672	2.653
	1.0547	2.478	2.75	2.711	2.672	2.653
	1.0553	2.478	2.75	2.711	2.672	2.653
	1.056	2.478	2.75	2.711	2.672	2.653
	1.0567	2.478	2.75	2.711	2.672	2.653
	1.0573	2.478	2.75	2.711	2.673	2.653
	1.058	2.478	2.75	2.711	2.673	2.653
	1.0587	2.478	2.75	2.711	2.673	2.653
	1.0593	2.478	2.75	2.711	2.673	2.653
	1.06	2.478	2.75	2.711	2.673	2.653
	1.0607	2.478	2.75	2.711	2.673	2.653
	1.0613	2.478	2.75	2.711	2.673	2.653
	1.062	2.478	2.75	2.711	2.673	2.653
	1.0627	2.478	2.75	2.711	2.673	2.653
	1.0633	2.479	2.75	2.711	2.673	2.653
	1.064	2.479	2.75	2.711	2.673	2.653
	1.0647	2.479	2.75	2.711	2.673	2.653
	1.0653	2.479	2.75	2.711	2.673	2.653
	1.066	2.479	2.75	2.711	2.673	2.653
	1.0667	2.479	2.75	2.711	2.673	2.653
	1.0673	2.479	2.75	2.711	2.673	2.653
	1.068	2.479	2.75	2.711	2.673	2.653
	1.0687	2.479	2.75	2.711	2.673	2.653
	1.0693	2.479	2.75	2.711	2.673	2.653
	1.07	2.479	2.75	2.711	2.673	2.653
	1.0707	2.479	2.75	2.711	2.673	2.653
	1.0713	2.479	2.75	2.711	2.673	2.653
	1.072	2.479	2.75	2.711	2.673	2.653
	1.0727	2.48	2.75	2.711	2.673	2.653
	1.0733	2.48	2.75	2.711	2.673	2.653
	1.074	2.48	2.75	2.711	2.673	2.653
	1.0747	2.48	2.75	2.711	2.673	2.653
	1.0753	2.48	2.75	2.711	2.673	2.653
	1.076	2.48	2.75	2.711	2.673	2.653
	1.0767	2.48	2.75	2.711	2.673	2.653
	1.0773	2.48	2.75	2.711	2.673	2.653
	1.078	2.48	2.75	2.711	2.673	2.653
	1.0787	2.48	2.75	2.711	2.673	2.653
	1.0793	2.48	2.75	2.711	2.673	2.653
	1.08	2.48	2.75	2.711	2.673	2.653
	1.0807	2.48	2.75	2.711	2.673	2.653
	1.0813	2.48	2.75	2.711	2.673	2.653
	1.082	2.481	2.75	2.711	2.673	2.653
	1.0827	2.481	2.75	2.711	2.673	2.653
	1.0833	2.481	2.75	2.711	2.673	2.653
	1.084	2.481	2.75	2.711	2.673	2.653
	1.0847	2.481	2.75	2.711	2.673	2.653
	1.0853	2.481	2.75	2.711	2.673	2.653
	1.086	2.481	2.75	2.711	2.673	2.653
	1.0867	2.481	2.75	2.711	2.673	2.653
	1.0873	2.481	2.75	2.711	2.673	2.653
	1.088	2.481	2.75	2.711	2.673	2.653
	1.0887	2.481	2.75	2.711	2.673	2.653
	1.0893	2.481	2.75	2.711	2.673	2.653
	1.09	2.481	2.75	2.711	2.673	2.653
	1.0907	2.481	2.75	2.711	2.673	2.653
	1.0913	2.481	2.75	2.711	2.673	2.653
	1.092	2.481	2.75	2.711	2.673	2.653
	1.0927	2.481	2.75	2.712	2.673	2.653
	1.0933	2.481	2.75	2.712	2.673	2.653
	1.094	2.481	2.75	2.712	2.673	2.653
	1.0947	2.481	2.75	2.712	2.673	2.653
	1.0953	2.481	2.75	2.712	2.673	2.653
	1.096	2.481	2.75	2.712	2.673	2.653
	1.0967	2.481	2.75	2.712	2.673	2.653
	1.0973	2.481	2.75	2.712	2.674	2.653
	1.098	2.481	2.75	2.712	2.674	2.653
	1.0987	2.481	2.75	2.712	2.674	2.653
	1.0993	2.481	2.75	2.712	2.674	2.653
	1.1	2.481	2.75	2.712	2.674	2.653
	1.1007	2.481	2.75	2.712	2.674	2.653
	1.1013	2.481	2.75	2.712	2.674	2.653
	1.102	2.481	2.75	2.712	2.674	2.653
	1.1027	2.481	2.75	2.712	2.674	2.653
	1.1033	2.481	2.75	2.712	2.674	2.653
	1.104	2.481	2.75	2.712	2.674	2.653
	1.1047	2.481	2.75	2.712	2.674	2.653
	1.1053	2.481	2.75	2.712	2.674	2.653
	1.106	2.481	2.75	2.712	2.674	2.653
	1.1067	2.482	2.75	2.712	2.674	2.653
	1.1073	2.482	2.75	2.712	2.674	2.653
	1.108	2.482	2.75	2.712	2.674	2.653
	1.1087	2.482	2.75	2.712	2.674	2.652
	1.1093	2.482	2.75	2.712	2.674	2.652
	1.11	2.482	2.75	2.712	2.674	2.652
	1.1107	2.482	2.75	2.712	2.674	2.652
	1.1113	2.482	2.75	2.712	2.674	2.652
	1.112	2.482	2.75	2.712	2.674	2.652
	1.1127	2.482	2.75	2.712	2.674	2.652
	1.1133	2.482	2.75	2.712	2.674	2.652
	1.114	2.482	2.75	2.712	2.674	2.652
	1.1147	2.482	2.75	2.712	2.674	2.652
	1.1153	2.482	2.75	2.712	2.674	2.652
	1.116	2.482	2.75	2.712	2.674	2.652
	1.1167	2.482	2.75	2.712	2.674	2.652
	1.1173	2.482	2.75	2.712	2.674	2.652
	1.118	2.482	2.75	2.712	2.674	2.652
	1.1187	2.482	2.75	2.712	2.674	2.652
	1.1193	2.483	2.75	2.712	2.674	2.652
	1.12	2.483	2.75	2.712	2.674	2.653
	1.1207	2.483	2.75	2.712	2.674	2.653
	1.1213	2.483	2.75	2.712	2.674	2.653
	1.122	2.483	2.75	2.712	2.674	2.653
	1.1227	2.483	2.75	2.712	2.674	2.653
	1.1233	2.483	2.75	2.712	2.674	2.653
	1.124	2.483	2.75	2.712	2.674	2.653
	1.1247	2.483	2.75	2.712	2.674	2.653
	1.1253	2.483	2.75	2.712	2.674	2.653
	1.126	2.483	2.75	2.712	2.674	2.653
	1.1267	2.483	2.75	2.712	2.674	2.653
	1.1273	2.483	2.75	2.712	2.674	2.653
	1.128	2.483	2.75	2.712	2.674	2.653
	1.1287	2.483	2.75	2.712	2.674	2.653
	1.1293	2.483	2.75	2.712	2.674	2.653
	1.13	2.483	2.75	2.712	2.674	2.653
	1.1307	2.483	2.75	2.712	2.674	2.653
	1.1313	2.483	2.75	2.712	2.674	2.653
	1.132	2.483	2.75	2.712	2.674	2.653
	1.1327	2.483	2.75	2.712	2.674	2.653
	1.1333	2.483	2.75	2.712	2.674	2.653
	1.134	2.483	2.75	2.712	2.674	2.653
	1.1347	2.483	2.75	2.712	2.674	2.653
	1.1353	2.483	2.75	2.712	2.674	2.653
	1.136	2.483	2.75	2.712	2.674	2.653
	1.1367	2.483	2.75	2.712	2.674	2.653
	1.1373	2.483	2.75	2.712	2.674	2.653
	1.138	2.483	2.75	2.712	2.674	2.653
	1.1387	2.483	2.75	2.712	2.674	2.653
	1.1393	2.483	2.75	2.712	2.674	2.653
	1.14	2.483	2.75	2.712	2.674	2.653
	1.1407	2.484	2.75	2.712	2.674	2.653
	1.1413	2.484	2.75	2.712	2.674	2.653
	1.142	2.484	2.75	2.712	2.674	2.653
	1.1427	2.484	2.75	2.712	2.674	2.653
	1.1433	2.484	2.75	2.712	2.674	2.653
	1.144	2.484	2.75	2.712	2.674	2.653
	1.1447	2.484	2.75	2.712	2.674	2.653
	1.1453	2.484	2.75	2.712	2.674	2.653
	1.146	2.484	2.75	2.712	2.674	2.653
	1.1467	2.484	2.75	2.712	2.674	2.653
	1.1473	2.484	2.75	2.712	2.674	2.653
	1.148	2.484	2.75	2.712	2.674	2.653
	1.1487	2.484	2.75	2.712	2.674	2.653
	1.1493	2.484	2.75	2.712	2.674	2.653
	1.15	2.484	2.75	2.712	2.674	2.653
	1.1507	2.484	2.75	2.712	2.675	2.653
	1.1513	2.484	2.75	2.712	2.675	2.653
	1.152	2.484	2.75	2.712	2.675	2.653
	1.1527	2.484	2.75	2.712	2.675	2.653
	1.1533	2.484	2.75	2.712	2.675	2.653
	1.154	2.485	2.75	2.712	2.675	2.653
	1.1547	2.485	2.75	2.712	2.675	2.653
	1.1553	2.485	2.75	2.712	2.675	2.653
	1.156	2.485	2.75	2.712	2.675	2.653
	1.1567	2.485	2.75	2.712	2.675	2.653
	1.1573	2.485	2.75	2.712	2.675	2.653
	1.158	2.485	2.75	2.712	2.675	2.653
	1.1587	2.485	2.75	2.712	2.675	2.653
	1.1593	2.485	2.75	2.712	2.675	2.653
	1.16	2.485	2.75	2.712	2.675	2.653
	1.1607	2.485	2.75	2.712	2.675	2.653
	1.1613	2.485	2.75	2.712	2.675	2.653
	1.162	2.485	2.75	2.712	2.675	2.653
	1.1627	2.485	2.75	2.712	2.675	2.653
	1.1633	2.485	2.75	2.712	2.675	2.653
	1.164	2.485	2.75	2.712	2.675	2.653
	1.1647	2.485	2.75	2.712	2.675	2.653
	1.1653	2.485	2.75	2.712	2.675	2.653
	1.166	2.485	2.75	2.712	2.675	2.653
	1.1667	2.485	2.75	2.712	2.675	2.653
	1.1673	2.485	2.75	2.712	2.675	2.653
	1.168	2.485	2.75	2.712	2.675	2.653
	1.1687	2.486	2.75	2.712	2.675	2.653
	1.1693	2.486	2.75	2.712	2.675	2.653
	1.17	2.486	2.75	2.712	2.675	2.653
	1.1707	2.486	2.75	2.712	2.675	2.653
	1.1713	2.486	2.75	2.712	2.675	2.653
	1.172	2.486	2.75	2.712	2.675	2.653
	1.1727	2.486	2.75	2.712	2.675	2.653
	1.1733	2.486	2.75	2.712	2.675	2.653
	1.174	2.486	2.75	2.712	2.675	2.653
	1.1747	2.486	2.75	2.712	2.675	2.653
	1.1753	2.486	2.75	2.712	2.675	2.653
	1.176	2.486	2.75	2.712	2.675	2.653
	1.1767	2.486	2.75	2.712	2.675	2.653
	1.1773	2.486	2.75	2.712	2.675	2.653
	1.178	2.486	2.75	2.712	2.675	2.653
	1.1787	2.486	2.75	2.712	2.675	2.653
	1.1793	2.486	2.75	2.712	2.675	2.653
	1.18	2.486	2.751	2.712	2.675	2.653
	1.1807	2.486	2.751	2.712	2.675	2.653
	1.1813	2.486	2.751	2.712	2.675	2.653
	1.182	2.487	2.751	2.712	2.675	2.653
	1.1827	2.487	2.751	2.712	2.675	2.653
	1.1833	2.487	2.751	2.712	2.675	2.653
	1.184	2.487	2.751	2.712	2.675	2.653
	1.1847	2.487	2.751	2.712	2.675	2.653
	1.1853	2.487	2.751	2.712	2.675	2.653
	1.186	2.487	2.751	2.712	2.675	2.653
	1.1867	2.487	2.751	2.712	2.675	2.653
	1.1873	2.487	2.751	2.712	2.675	2.653
	1.188	2.487	2.751	2.712	2.675	2.653
	1.1887	2.487	2.751	2.712	2.675	2.653
	1.1893	2.487	2.751	2.712	2.675	2.653
	1.19	2.487	2.751	2.712	2.675	2.653
	1.1907	2.487	2.751	2.713	2.675	2.653
	1.1913	2.487	2.751	2.713	2.675	2.653
	1.192	2.487	2.751	2.713	2.675	2.653
	1.1927	2.487	2.751	2.713	2.675	2.653
	1.1933	2.487	2.751	2.713	2.675	2.653
	1.194	2.487	2.751	2.713	2.675	2.653
	1.1947	2.487	2.751	2.713	2.675	2.653
	1.1953	2.487	2.751	2.713	2.675	2.653
	1.196	2.487	2.751	2.713	2.674	2.653
	1.1967	2.487	2.751	2.713	2.674	2.653
	1.1973	2.487	2.751	2.713	2.674	2.653
	1.198	2.487	2.75	2.713	2.674	2.653
	1.1987	2.487	2.75	2.713	2.674	2.653
	1.1993	2.487	2.75	2.713	2.674	2.653
	1.2	2.487	2.75	2.713	2.674	2.653
	1.2007	2.487	2.75	2.713	2.674	2.653
	1.2013	2.487	2.75	2.713	2.674	2.653
	1.202	2.487	2.75	2.713	2.674	2.653
	1.2027	2.487	2.75	2.713	2.674	2.653
	1.2033	2.487	2.75	2.713	2.674	2.652
	1.204	2.487	2.75	2.713	2.674	2.652
	1.2047	2.487	2.75	2.713	2.674	2.652
	1.2053	2.487	2.75	2.713	2.674	2.652
	1.206	2.487	2.75	2.713	2.674	2.652
	1.2067	2.487	2.75	2.713	2.674	2.652
	1.2073	2.487	2.75	2.713	2.674	2.652
	1.208	2.487	2.75	2.713	2.674	2.652
	1.2087	2.487	2.75	2.713	2.674	2.652
	1.2093	2.487	2.75	2.713	2.674	2.652
	1.21	2.487	2.75	2.713	2.674	2.652
	1.2107	2.487	2.75	2.713	2.674	2.652
	1.2113	2.487	2.75	2.713	2.674	2.652
	1.212	2.487	2.75	2.713	2.674	2.652
	1.2127	2.487	2.75	2.713	2.674	2.652
	1.2133	2.487	2.75	2.713	2.674	2.652
	1.214	2.487	2.75	2.713	2.674	2.652
	1.2147	2.487	2.75	2.713	2.674	2.652
	1.2153	2.487	2.75	2.713	2.674	2.652
	1.216	2.487	2.75	2.713	2.674	2.652
	1.2167	2.487	2.75	2.713	2.674	2.652
	1.2173	2.487	2.75	2.713	2.674	2.652
	1.218	2.487	2.75	2.713	2.674	2.652
	1.2187	2.487	2.75	2.713	2.674	2.652
	1.2193	2.487	2.75	2.713	2.674	2.652
	1.22	2.487	2.75	2.713	2.674	2.652
	1.2207	2.487	2.75	2.713	2.674	2.652
	1.2213	2.487	2.75	2.713	2.674	2.652
	1.222	2.487	2.75	2.713	2.674	2.652
	1.2227	2.487	2.75	2.713	2.674	2.652
	1.2233	2.487	2.75	2.713	2.674	2.652
	1.224	2.487	2.75	2.713	2.674	2.652
	1.2247	2.487	2.75	2.713	2.675	2.652
	1.2253	2.487	2.75	2.712	2.675	2.652
	1.226	2.487	2.75	2.712	2.675	2.652
	1.2267	2.487	2.75	2.712	2.675	2.652
	1.2273	2.487	2.75	2.712	2.675	2.652
	1.228	2.487	2.75	2.712	2.675	2.652
	1.2287	2.487	2.75	2.712	2.675	2.652
	1.2293	2.487	2.75	2.712	2.675	2.652
	1.23	2.488	2.75	2.712	2.675	2.652
	1.2307	2.488	2.75	2.712	2.675	2.652
	1.2313	2.488	2.75	2.712	2.675	2.652
	1.232	2.488	2.75	2.712	2.675	2.653
	1.2327	2.488	2.75	2.712	2.675	2.653
	1.2333	2.488	2.75	2.712	2.675	2.653
	1.234	2.488	2.75	2.712	2.675	2.653
	1.2347	2.488	2.75	2.712	2.675	2.653
	1.2353	2.488	2.75	2.712	2.675	2.653
	1.236	2.488	2.75	2.712	2.675	2.653
	1.2367	2.488	2.75	2.712	2.675	2.653
	1.2373	2.488	2.75	2.712	2.675	2.653
	1.238	2.488	2.75	2.712	2.675	2.653
	1.2387	2.488	2.75	2.712	2.675	2.653
	1.2393	2.488	2.75	2.712	2.675	2.653
	1.24	2.488	2.75	2.712	2.675	2.653
	1.2407	2.488	2.75	2.712	2.675	2.653
	1.2413	2.489	2.75	2.712	2.675	2.653
	1.242	2.489	2.75	2.712	2.675	2.653
	1.2427	2.489	2.75	2.712	2.675	2.653
	1.2433	2.489	2.75	2.712	2.675	2.653
	1.244	2.489	2.75	2.712	2.675	2.653
	1.2447	2.489	2.75	2.712	2.675	2.653
	1.2453	2.489	2.75	2.712	2.675	2.653
	1.246	2.489	2.75	2.712	2.675	2.653
	1.2467	2.489	2.75	2.712	2.675	2.653
	1.2473	2.489	2.75	2.712	2.675	2.653
	1.248	2.489	2.75	2.713	2.675	2.653
	1.2487	2.489	2.75	2.713	2.675	2.653
	1.2493	2.49	2.75	2.713	2.675	2.653
	1.25	2.49	2.75	2.713	2.675	2.653
	1.2507	2.49	2.75	2.713	2.675	2.653
	1.2513	2.49	2.75	2.713	2.675	2.653
	1.252	2.49	2.75	2.713	2.675	2.653
	1.2527	2.49	2.75	2.713	2.675	2.653
	1.2533	2.49	2.75	2.713	2.675	2.653
	1.254	2.49	2.75	2.713	2.675	2.653
	1.2547	2.49	2.75	2.713	2.675	2.653
	1.2553	2.49	2.75	2.713	2.675	2.653
	1.256	2.49	2.75	2.713	2.675	2.653
	1.2567	2.49	2.75	2.713	2.675	2.653
	1.2573	2.49	2.75	2.713	2.675	2.653
	1.258	2.49	2.75	2.713	2.675	2.653
	1.2587	2.49	2.75	2.713	2.675	2.653
	1.2593	2.49	2.75	2.713	2.675	2.653
	1.26	2.49	2.75	2.713	2.675	2.653
	1.2607	2.49	2.75	2.713	2.675	2.653
	1.2613	2.49	2.75	2.713	2.675	2.653
	1.262	2.49	2.75	2.713	2.675	2.653
	1.2627	2.49	2.75	2.713	2.675	2.653
	1.2633	2.49	2.75	2.713	2.675	2.654
	1.264	2.49	2.75	2.713	2.675	2.654
	1.2647	2.49	2.75	2.713	2.675	2.654
	1.2653	2.49	2.75	2.713	2.675	2.654
	1.266	2.49	2.75	2.713	2.675	2.654
	1.2667	2.49	2.75	2.713	2.675	2.654
	1.2673	2.491	2.75	2.713	2.675	2.654
	1.268	2.491	2.751	2.713	2.675	2.654
	1.2687	2.491	2.751	2.713	2.675	2.654
	1.2693	2.491	2.751	2.713	2.675	2.654
	1.27	2.491	2.751	2.713	2.675	2.654
	1.2707	2.491	2.751	2.713	2.675	2.654
	1.2713	2.491	2.751	2.713	2.675	2.654
	1.272	2.491	2.751	2.713	2.675	2.654
	1.2727	2.491	2.751	2.713	2.675	2.654
	1.2733	2.491	2.751	2.713	2.675	2.654
	1.274	2.491	2.751	2.713	2.675	2.654
	1.2747	2.491	2.751	2.713	2.675	2.654
	1.2753	2.491	2.751	2.713	2.675	2.654
	1.276	2.491	2.751	2.713	2.675	2.654
	1.2767	2.491	2.751	2.713	2.675	2.654
	1.2773	2.491	2.751	2.713	2.675	2.654
	1.278	2.491	2.751	2.713	2.675	2.654
	1.2787	2.491	2.751	2.713	2.675	2.654
	1.2793	2.491	2.751	2.713	2.675	2.654
	1.28	2.491	2.751	2.713	2.675	2.654
	1.2807	2.491	2.751	2.713	2.675	2.654
	1.2813	2.491	2.751	2.713	2.675	2.654
	1.282	2.491	2.751	2.713	2.675	2.653
	1.2827	2.491	2.751	2.713	2.675	2.653
	1.2833	2.491	2.751	2.713	2.675	2.653
	1.284	2.491	2.751	2.713	2.675	2.653
	1.2847	2.491	2.751	2.713	2.675	2.653
	1.2853	2.491	2.751	2.713	2.675	2.653
	1.286	2.491	2.751	2.713	2.675	2.653
	1.2867	2.491	2.751	2.713	2.675	2.653
	1.2873	2.491	2.751	2.713	2.674	2.653
	1.288	2.491	2.751	2.712	2.674	2.653
	1.2887	2.491	2.751	2.712	2.674	2.653
	1.2893	2.491	2.751	2.712	2.674	2.653
	1.29	2.491	2.751	2.712	2.674	2.653
	1.2907	2.491	2.751	2.712	2.674	2.653
	1.2913	2.491	2.751	2.712	2.674	2.653
	1.292	2.491	2.751	2.712	2.674	2.653
	1.2927	2.491	2.751	2.712	2.674	2.653
	1.2933	2.491	2.751	2.712	2.674	2.653
	1.294	2.491	2.751	2.712	2.674	2.653
	1.2947	2.491	2.751	2.712	2.674	2.653
	1.2953	2.491	2.751	2.712	2.674	2.653
	1.296	2.491	2.751	2.712	2.674	2.653
	1.2967	2.492	2.751	2.713	2.674	2.653
	1.2973	2.492	2.751	2.713	2.674	2.653
	1.298	2.492	2.751	2.713	2.674	2.653
	1.2987	2.492	2.751	2.713	2.674	2.653
	1.2993	2.492	2.751	2.713	2.674	2.653
	1.3	2.492	2.751	2.713	2.674	2.653
	1.3007	2.492	2.751	2.713	2.674	2.653
	1.3013	2.492	2.751	2.713	2.674	2.653
	1.302	2.492	2.751	2.713	2.674	2.653
	1.3027	2.492	2.751	2.713	2.674	2.653
	1.3033	2.492	2.751	2.713	2.674	2.653
	1.304	2.492	2.751	2.713	2.674	2.653
	1.3047	2.492	2.751	2.713	2.674	2.653
	1.3053	2.492	2.751	2.713	2.674	2.653
	1.306	2.492	2.751	2.713	2.674	2.653
	1.3067	2.493	2.751	2.713	2.675	2.653
	1.3073	2.493	2.751	2.713	2.675	2.653
	1.308	2.493	2.751	2.713	2.675	2.653
	1.3087	2.493	2.751	2.713	2.675	2.653
	1.3093	2.493	2.751	2.713	2.675	2.653
	1.31	2.493	2.751	2.713	2.675	2.653
	1.3107	2.493	2.751	2.713	2.675	2.653
	1.3113	2.493	2.751	2.713	2.675	2.653
	1.312	2.493	2.751	2.713	2.675	2.653
	1.3127	2.493	2.751	2.713	2.675	2.653
	1.3133	2.493	2.751	2.713	2.675	2.653
	1.314	2.493	2.751	2.713	2.675	2.653
	1.3147	2.493	2.751	2.713	2.675	2.653
	1.3153	2.494	2.751	2.713	2.675	2.653
	1.316	2.494	2.751	2.713	2.675	2.653
	1.3167	2.494	2.751	2.713	2.675	2.653
	1.3173	2.494	2.751	2.713	2.675	2.653
	1.318	2.494	2.751	2.713	2.675	2.653
	1.3187	2.494	2.751	2.713	2.675	2.653
	1.3193	2.494	2.751	2.713	2.675	2.653
	1.32	2.494	2.751	2.713	2.675	2.653
	1.3207	2.494	2.751	2.713	2.675	2.653
	1.3213	2.494	2.751	2.713	2.675	2.653
	1.322	2.494	2.751	2.713	2.675	2.653
	1.3227	2.494	2.751	2.713	2.675	2.653
	1.3233	2.494	2.751	2.713	2.675	2.653
	1.324	2.494	2.751	2.713	2.675	2.653
	1.3247	2.494	2.751	2.713	2.675	2.653
	1.3253	2.494	2.751	2.713	2.675	2.653
	1.326	2.494	2.751	2.713	2.675	2.653
	1.3267	2.494	2.751	2.713	2.675	2.653
	1.3273	2.494	2.75	2.713	2.675	2.653
	1.328	2.494	2.75	2.713	2.675	2.653
	1.3287	2.494	2.75	2.713	2.675	2.653
	1.3293	2.494	2.75	2.713	2.675	2.653
	1.33	2.494	2.75	2.713	2.675	2.653
[truncated: 10,005 more rows]

## Sheet: Fig.S3a-d
Supplementary Fig. 3 | Production of PHB from 100 mM maltodextrin by the designed ivSEB.
Fig. S3a | Gas chromatogram. Each enzyme was loaded at 1 U/mL except that PhaA was loaded at 1 mg/mL.											Fig. S3b | Concentrations profiles of maltodextrin and PHB. Each enzyme was loaded at 1 U/mL except that PhaA was loaded at 1 mg/mL.													Fig. S3c | Gas chromatogram. Each enzyme was loaded at 5 U/mL except that PhaA was loaded at 5 mg/mL.											Fig. S3d | Concentrations profiles of maltodextrin and PHB. Each enzyme was loaded at 5 U/mL except that PhaA was loaded at 5 mg/mL.
											This data is the same as that of Fig.4a.																								This data is the same as that of Fig.4b.
	Time (min)	Peak height (mV)																						Time (min)	Peak height (mV)
		0 h	1 h	2 h	4 h	8 h	12 h					Time (h)	Maltodextrin (mM)			Mean	SD	PHB (mM)			Mean	SD			0 h	2 h	4 h	8 h	12 h							Time (h)	Maltodextrin (mM)			Mean	SD	PHB (mM)			Mean	SD
	0	2.557	2.513	2.465	2.464	2.475	2.494					0	100.95	99.19	99.76	99.97	0.9	0	0	0	0	0		0	1.247	1.22	1.149	1.173	1.204							0	97.82	100.66	101.14	99.87	1.79	0	0	0	0	0
	0.0007	2.557	2.513	2.465	2.464	2.474	2.494					1	86.07	85.83	85.59	85.83	0.24	17.6	16.7	18.86	17.72	1.08		0.0007	1.247	1.22	1.149	1.173	1.204							2	53.18	57.63	54.03	54.95	2.36	56.21	45.99	52.96	51.72	5.22
	0.0013	2.557	2.513	2.465	2.464	2.474	2.494					2	81.8	84.08	82.13	82.67	1.23	18.93	19.51	21.04	19.83	1.09		0.0013	1.247	1.22	1.149	1.173	1.203							4	44.69	44.83	49.38	46.3	2.67	64.87	58.91	64.46	62.75	3.33
	0.002	2.557	2.513	2.465	2.464	2.474	2.494					4	79	81.99	80.05	80.35	1.52	19.98	20.89	20.3	20.39	0.46		0.002	1.247	1.22	1.148	1.173	1.203							8	39.53	40.62	43.79	41.31	2.21	65.26	59.77	63.28	62.77	2.78
	0.0027	2.558	2.513	2.465	2.464	2.474	2.494					8	76.92	79.34	78.67	78.31	1.25	23.02	22.91	22.98	22.97	0.06		0.0027	1.247	1.22	1.148	1.173	1.203							12	37.91	37.58	39.48	38.32	1.02	66.15	65.57	65.84	65.85	0.29
	0.0033	2.558	2.513	2.465	2.464	2.475	2.494					12	75.55	79.57	76.21	77.11	2.16	25.42	18.67	23.84	22.64	3.53		0.0033	1.247	1.22	1.148	1.173	1.203
	0.004	2.558	2.513	2.465	2.464	2.475	2.494																	0.004	1.247	1.22	1.148	1.173	1.203
	0.0047	2.558	2.513	2.465	2.464	2.475	2.494																	0.0047	1.247	1.22	1.148	1.173	1.203
	0.0053	2.558	2.513	2.465	2.464	2.475	2.494																	0.0053	1.247	1.22	1.148	1.173	1.203
	0.006	2.558	2.513	2.465	2.464	2.475	2.494																	0.006	1.247	1.22	1.148	1.173	1.203
	0.0067	2.558	2.513	2.465	2.464	2.475	2.494																	0.0067	1.247	1.22	1.148	1.173	1.203
	0.0073	2.558	2.513	2.464	2.464	2.475	2.494																	0.0073	1.247	1.22	1.148	1.173	1.203
	0.008	2.558	2.513	2.464	2.464	2.475	2.494																	0.008	1.247	1.219	1.148	1.173	1.203
	0.0087	2.558	2.513	2.464	2.464	2.475	2.494																	0.0087	1.247	1.219	1.148	1.173	1.203
	0.0093	2.558	2.513	2.464	2.464	2.475	2.494																	0.0093	1.247	1.219	1.148	1.173	1.203
	0.01	2.558	2.513	2.464	2.464	2.475	2.494																	0.01	1.247	1.219	1.148	1.173	1.204
	0.0107	2.558	2.513	2.464	2.464	2.475	2.494																	0.0107	1.247	1.219	1.148	1.173	1.204
	0.0113	2.558	2.512	2.464	2.464	2.475	2.494																	0.0113	1.247	1.219	1.148	1.173	1.204
	0.012	2.558	2.512	2.464	2.464	2.475	2.494																	0.012	1.247	1.219	1.148	1.173	1.204
	0.0127	2.558	2.512	2.464	2.464	2.475	2.494																	0.0127	1.247	1.219	1.148	1.173	1.204
	0.0133	2.558	2.512	2.464	2.464	2.475	2.494																	0.0133	1.247	1.219	1.149	1.173	1.204
	0.014	2.558	2.512	2.464	2.464	2.475	2.494																	0.014	1.247	1.219	1.149	1.173	1.204
	0.0147	2.558	2.512	2.464	2.464	2.475	2.494																	0.0147	1.247	1.219	1.149	1.173	1.204
	0.0153	2.558	2.512	2.464	2.464	2.475	2.494																	0.0153	1.247	1.219	1.149	1.173	1.204
	0.016	2.558	2.512	2.465	2.464	2.475	2.494																	0.016	1.247	1.219	1.149	1.173	1.204
	0.0167	2.558	2.512	2.465	2.464	2.475	2.494																	0.0167	1.247	1.22	1.149	1.173	1.204
	0.0173	2.558	2.512	2.465	2.464	2.475	2.494																	0.0173	1.247	1.22	1.149	1.173	1.204
	0.018	2.558	2.512	2.465	2.464	2.475	2.494																	0.018	1.247	1.22	1.149	1.173	1.204
	0.0187	2.558	2.512	2.465	2.464	2.475	2.494																	0.0187	1.247	1.22	1.149	1.173	1.204
	0.0193	2.558	2.512	2.465	2.464	2.475	2.494																	0.0193	1.247	1.22	1.149	1.173	1.204
	0.02	2.558	2.513	2.465	2.464	2.475	2.494																	0.02	1.247	1.22	1.149	1.173	1.204
	0.0207	2.558	2.513	2.465	2.464	2.475	2.494																	0.0207	1.247	1.22	1.149	1.173	1.204
	0.0213	2.558	2.513	2.465	2.464	2.475	2.494																	0.0213	1.247	1.22	1.149	1.173	1.204
	0.022	2.558	2.513	2.465	2.464	2.475	2.494																	0.022	1.247	1.22	1.149	1.173	1.204
	0.0227	2.558	2.513	2.465	2.464	2.475	2.494																	0.0227	1.247	1.22	1.149	1.173	1.204
	0.0233	2.558	2.513	2.465	2.464	2.475	2.494																	0.0233	1.247	1.22	1.149	1.173	1.204
	0.024	2.558	2.513	2.465	2.464	2.475	2.494																	0.024	1.247	1.22	1.149	1.173	1.204
	0.0247	2.558	2.513	2.465	2.464	2.475	2.494																	0.0247	1.247	1.22	1.149	1.173	1.204
	0.0253	2.558	2.513	2.465	2.464	2.475	2.494																	0.0253	1.247	1.22	1.149	1.173	1.204
	0.026	2.558	2.513	2.465	2.464	2.475	2.494																	0.026	1.247	1.22	1.149	1.173	1.204
	0.0267	2.558	2.513	2.465	2.464	2.475	2.494																	0.0267	1.247	1.22	1.149	1.173	1.204
	0.0273	2.558	2.513	2.465	2.464	2.476	2.494																	0.0273	1.247	1.22	1.149	1.173	1.204
	0.028	2.558	2.513	2.465	2.464	2.476	2.494																	0.028	1.247	1.22	1.149	1.173	1.204
	0.0287	2.558	2.513	2.465	2.464	2.476	2.494																	0.0287	1.247	1.22	1.149	1.173	1.204
	0.0293	2.558	2.513	2.465	2.464	2.476	2.494																	0.0293	1.247	1.22	1.149	1.173	1.204
	0.03	2.558	2.513	2.465	2.464	2.476	2.494																	0.03	1.247	1.22	1.149	1.173	1.204
	0.0307	2.558	2.513	2.465	2.464	2.476	2.494																	0.0307	1.247	1.22	1.149	1.173	1.204
	0.0313	2.558	2.513	2.465	2.464	2.476	2.494																	0.0313	1.247	1.22	1.149	1.173	1.204
	0.032	2.558	2.513	2.465	2.464	2.476	2.494																	0.032	1.247	1.22	1.149	1.173	1.204
	0.0327	2.558	2.513	2.465	2.464	2.476	2.494																	0.0327	1.247	1.22	1.149	1.173	1.204
	0.0333	2.558	2.513	2.465	2.464	2.476	2.494																	0.0333	1.247	1.22	1.149	1.173	1.204
	0.034	2.558	2.513	2.465	2.464	2.476	2.494																	0.034	1.247	1.22	1.149	1.173	1.204
	0.0347	2.558	2.513	2.465	2.464	2.476	2.494																	0.0347	1.247	1.22	1.149	1.173	1.204
	0.0353	2.558	2.513	2.465	2.464	2.476	2.494																	0.0353	1.247	1.22	1.149	1.173	1.204
	0.036	2.558	2.513	2.465	2.464	2.476	2.494																	0.036	1.247	1.22	1.149	1.173	1.204
	0.0367	2.558	2.513	2.465	2.464	2.476	2.494																	0.0367	1.247	1.22	1.149	1.173	1.204
	0.0373	2.558	2.513	2.465	2.464	2.476	2.494																	0.0373	1.247	1.22	1.149	1.173	1.204
	0.038	2.558	2.513	2.466	2.464	2.476	2.494																	0.038	1.247	1.22	1.149	1.173	1.204
	0.0387	2.558	2.513	2.466	2.464	2.476	2.494																	0.0387	1.247	1.22	1.149	1.173	1.204
	0.0393	2.558	2.513	2.466	2.464	2.476	2.494																	0.0393	1.247	1.22	1.149	1.173	1.204
	0.04	2.558	2.513	2.466	2.464	2.476	2.494																	0.04	1.247	1.22	1.149	1.173	1.204
	0.0407	2.558	2.513	2.466	2.464	2.476	2.494																	0.0407	1.247	1.22	1.149	1.174	1.204
	0.0413	2.558	2.513	2.466	2.464	2.475	2.494																	0.0413	1.247	1.22	1.149	1.174	1.204
	0.042	2.558	2.513	2.466	2.464	2.475	2.494																	0.042	1.247	1.22	1.149	1.174	1.204
	0.0427	2.558	2.513	2.466	2.464	2.475	2.494																	0.0427	1.247	1.22	1.149	1.174	1.204
	0.0433	2.558	2.513	2.466	2.464	2.475	2.494																	0.0433	1.247	1.22	1.149	1.174	1.204
	0.044	2.558	2.513	2.466	2.464	2.475	2.494																	0.044	1.247	1.22	1.149	1.174	1.204
	0.0447	2.558	2.513	2.466	2.464	2.475	2.494																	0.0447	1.247	1.22	1.149	1.174	1.204
	0.0453	2.558	2.513	2.466	2.464	2.475	2.494																	0.0453	1.247	1.22	1.149	1.174	1.204
	0.046	2.558	2.513	2.466	2.464	2.475	2.494																	0.046	1.247	1.22	1.149	1.174	1.204
	0.0467	2.558	2.513	2.466	2.464	2.475	2.494																	0.0467	1.247	1.22	1.149	1.174	1.204
	0.0473	2.558	2.513	2.466	2.464	2.475	2.495																	0.0473	1.247	1.22	1.149	1.174	1.204
	0.048	2.558	2.513	2.466	2.464	2.475	2.495																	0.048	1.247	1.22	1.149	1.174	1.204
	0.0487	2.558	2.513	2.466	2.464	2.475	2.495																	0.0487	1.247	1.22	1.149	1.174	1.204
	0.0493	2.558	2.513	2.466	2.464	2.475	2.495																	0.0493	1.247	1.22	1.149	1.174	1.204
	0.05	2.558	2.513	2.466	2.464	2.475	2.495																	0.05	1.247	1.22	1.149	1.174	1.204
	0.0507	2.558	2.513	2.466	2.464	2.475	2.495																	0.0507	1.247	1.22	1.149	1.174	1.204
	0.0513	2.558	2.513	2.466	2.464	2.475	2.495																	0.0513	1.247	1.22	1.149	1.174	1.204
	0.052	2.558	2.513	2.466	2.464	2.475	2.495																	0.052	1.247	1.22	1.149	1.174	1.204
	0.0527	2.558	2.513	2.466	2.464	2.475	2.495																	0.0527	1.247	1.22	1.149	1.174	1.204
	0.0533	2.558	2.513	2.466	2.464	2.475	2.495																	0.0533	1.247	1.22	1.149	1.174	1.204
	0.054	2.558	2.513	2.466	2.464	2.475	2.495																	0.054	1.247	1.22	1.149	1.174	1.204
	0.0547	2.558	2.513	2.466	2.464	2.475	2.495																	0.0547	1.247	1.22	1.149	1.174	1.204
	0.0553	2.558	2.513	2.466	2.464	2.475	2.495																	0.0553	1.247	1.22	1.149	1.173	1.204
	0.056	2.558	2.513	2.466	2.464	2.475	2.495																	0.056	1.247	1.22	1.149	1.173	1.204
	0.0567	2.558	2.513	2.466	2.464	2.475	2.495																	0.0567	1.247	1.22	1.149	1.173	1.204
	0.0573	2.558	2.513	2.466	2.464	2.475	2.495																	0.0573	1.247	1.22	1.149	1.173	1.204
	0.058	2.558	2.513	2.466	2.464	2.475	2.495																	0.058	1.247	1.22	1.149	1.173	1.204
	0.0587	2.558	2.513	2.466	2.464	2.475	2.495																	0.0587	1.247	1.22	1.149	1.173	1.204
	0.0593	2.558	2.513	2.466	2.464	2.475	2.495																	0.0593	1.247	1.22	1.149	1.173	1.204
	0.06	2.558	2.513	2.466	2.464	2.475	2.495																	0.06	1.247	1.22	1.149	1.173	1.204
	0.0607	2.558	2.513	2.466	2.464	2.475	2.495																	0.0607	1.247	1.22	1.149	1.173	1.204
	0.0613	2.558	2.513	2.466	2.464	2.476	2.495																	0.0613	1.247	1.22	1.149	1.173	1.204
	0.062	2.558	2.513	2.466	2.464	2.476	2.495																	0.062	1.247	1.22	1.149	1.173	1.204
	0.0627	2.558	2.513	2.466	2.464	2.476	2.495																	0.0627	1.247	1.22	1.149	1.173	1.204
	0.0633	2.558	2.513	2.466	2.464	2.476	2.495																	0.0633	1.247	1.22	1.149	1.173	1.204
	0.064	2.558	2.513	2.466	2.464	2.475	2.495																	0.064	1.247	1.22	1.149	1.173	1.204
	0.0647	2.558	2.513	2.466	2.464	2.475	2.495																	0.0647	1.247	1.22	1.149	1.173	1.204
	0.0653	2.558	2.513	2.466	2.464	2.475	2.495																	0.0653	1.247	1.22	1.149	1.173	1.204
	0.066	2.558	2.513	2.466	2.464	2.475	2.495																	0.066	1.247	1.22	1.149	1.173	1.204
	0.0667	2.558	2.513	2.466	2.464	2.475	2.495																	0.0667	1.247	1.22	1.149	1.173	1.204
	0.0673	2.558	2.513	2.466	2.464	2.475	2.495																	0.0673	1.247	1.22	1.149	1.173	1.204
	0.068	2.558	2.513	2.466	2.464	2.475	2.495																	0.068	1.247	1.22	1.149	1.173	1.204
	0.0687	2.559	2.513	2.466	2.464	2.475	2.495																	0.0687	1.247	1.22	1.149	1.173	1.204
	0.0693	2.559	2.513	2.466	2.464	2.475	2.495																	0.0693	1.247	1.22	1.149	1.173	1.204
	0.07	2.559	2.513	2.466	2.464	2.475	2.495																	0.07	1.247	1.22	1.149	1.173	1.204
	0.0707	2.559	2.513	2.466	2.464	2.475	2.495																	0.0707	1.247	1.22	1.149	1.173	1.204
	0.0713	2.558	2.513	2.466	2.464	2.475	2.495																	0.0713	1.247	1.22	1.149	1.173	1.204
	0.072	2.558	2.513	2.466	2.464	2.475	2.495																	0.072	1.247	1.22	1.149	1.173	1.204
	0.0727	2.558	2.513	2.466	2.464	2.476	2.495																	0.0727	1.247	1.22	1.149	1.173	1.204
	0.0733	2.558	2.513	2.466	2.464	2.476	2.495																	0.0733	1.247	1.22	1.149	1.173	1.204
	0.074	2.558	2.513	2.466	2.464	2.476	2.495																	0.074	1.247	1.22	1.148	1.173	1.204
	0.0747	2.558	2.513	2.466	2.464	2.476	2.495																	0.0747	1.247	1.22	1.148	1.173	1.204
	0.0753	2.558	2.513	2.466	2.465	2.476	2.495																	0.0753	1.247	1.22	1.148	1.173	1.204
	0.076	2.558	2.513	2.466	2.465	2.475	2.495																	0.076	1.247	1.22	1.148	1.173	1.204
	0.0767	2.558	2.513	2.466	2.465	2.475	2.495																	0.0767	1.247	1.22	1.148	1.173	1.204
	0.0773	2.558	2.513	2.466	2.465	2.475	2.495																	0.0773	1.247	1.22	1.148	1.173	1.204
	0.078	2.558	2.513	2.466	2.465	2.475	2.495																	0.078	1.247	1.22	1.148	1.173	1.204
	0.0787	2.558	2.513	2.466	2.465	2.475	2.495																	0.0787	1.247	1.22	1.148	1.173	1.204
	0.0793	2.558	2.513	2.466	2.465	2.475	2.495																	0.0793	1.247	1.22	1.148	1.173	1.204
	0.08	2.558	2.513	2.466	2.465	2.475	2.495																	0.08	1.248	1.22	1.148	1.173	1.204
	0.0807	2.558	2.513	2.466	2.465	2.475	2.495																	0.0807	1.248	1.22	1.148	1.173	1.204
	0.0813	2.558	2.513	2.466	2.465	2.475	2.495																	0.0813	1.248	1.22	1.148	1.173	1.204
	0.082	2.558	2.513	2.466	2.465	2.475	2.495																	0.082	1.248	1.22	1.148	1.173	1.204
	0.0827	2.558	2.513	2.466	2.465	2.475	2.495																	0.0827	1.248	1.22	1.148	1.173	1.204
	0.0833	2.558	2.513	2.466	2.465	2.475	2.495																	0.0833	1.248	1.22	1.148	1.173	1.204
	0.084	2.558	2.513	2.466	2.465	2.475	2.495																	0.084	1.248	1.219	1.148	1.173	1.204
	0.0847	2.558	2.513	2.466	2.465	2.475	2.495																	0.0847	1.248	1.219	1.148	1.173	1.204
	0.0853	2.558	2.513	2.466	2.465	2.475	2.495																	0.0853	1.248	1.219	1.148	1.173	1.204
	0.086	2.558	2.513	2.465	2.465	2.475	2.495																	0.086	1.248	1.219	1.148	1.173	1.204
	0.0867	2.558	2.513	2.465	2.465	2.475	2.495																	0.0867	1.248	1.219	1.148	1.173	1.204
	0.0873	2.558	2.513	2.465	2.465	2.475	2.495																	0.0873	1.248	1.219	1.148	1.173	1.204
	0.088	2.558	2.513	2.465	2.465	2.475	2.495																	0.088	1.248	1.219	1.148	1.173	1.204
	0.0887	2.558	2.513	2.465	2.465	2.475	2.495																	0.0887	1.248	1.219	1.148	1.173	1.204
	0.0893	2.558	2.513	2.465	2.465	2.475	2.495																	0.0893	1.248	1.219	1.148	1.173	1.204
	0.09	2.558	2.513	2.465	2.465	2.475	2.495																	0.09	1.248	1.219	1.148	1.173	1.204
	0.0907	2.558	2.513	2.465	2.465	2.475	2.495																	0.0907	1.248	1.219	1.148	1.173	1.204
	0.0913	2.558	2.513	2.465	2.465	2.475	2.495																	0.0913	1.248	1.219	1.148	1.173	1.204
	0.092	2.558	2.513	2.465	2.465	2.475	2.495																	0.092	1.248	1.219	1.148	1.173	1.204
	0.0927	2.558	2.513	2.465	2.465	2.475	2.495																	0.0927	1.248	1.219	1.148	1.173	1.204
	0.0933	2.558	2.513	2.465	2.465	2.475	2.495																	0.0933	1.248	1.219	1.148	1.174	1.204
	0.094	2.558	2.513	2.465	2.465	2.475	2.495																	0.094	1.248	1.219	1.148	1.174	1.204
	0.0947	2.558	2.513	2.465	2.465	2.475	2.495																	0.0947	1.248	1.219	1.148	1.174	1.204
	0.0953	2.558	2.513	2.465	2.465	2.475	2.495																	0.0953	1.248	1.219	1.148	1.174	1.204
	0.096	2.558	2.513	2.465	2.465	2.475	2.495																	0.096	1.248	1.219	1.148	1.174	1.204
	0.0967	2.558	2.513	2.465	2.465	2.475	2.495																	0.0967	1.248	1.219	1.148	1.174	1.204
	0.0973	2.558	2.513	2.465	2.465	2.475	2.495																	0.0973	1.248	1.219	1.148	1.174	1.204
	0.098	2.558	2.513	2.465	2.465	2.475	2.495																	0.098	1.248	1.219	1.148	1.174	1.204
	0.0987	2.558	2.513	2.465	2.465	2.475	2.495																	0.0987	1.248	1.219	1.148	1.174	1.204
	0.0993	2.558	2.513	2.465	2.465	2.475	2.495																	0.0993	1.248	1.219	1.148	1.174	1.204
	0.1	2.558	2.513	2.465	2.465	2.475	2.495																	0.1	1.248	1.219	1.148	1.174	1.204
	0.1007	2.558	2.513	2.465	2.465	2.475	2.495																	0.1007	1.248	1.219	1.148	1.174	1.204
	0.1013	2.558	2.513	2.465	2.465	2.475	2.495																	0.1013	1.248	1.219	1.148	1.174	1.204
	0.102	2.558	2.513	2.465	2.465	2.475	2.495																	0.102	1.248	1.219	1.148	1.174	1.204
	0.1027	2.558	2.513	2.465	2.465	2.475	2.495																	0.1027	1.248	1.219	1.148	1.174	1.204
	0.1033	2.558	2.513	2.465	2.465	2.475	2.495																	0.1033	1.248	1.22	1.148	1.174	1.204
	0.104	2.558	2.513	2.465	2.465	2.475	2.495																	0.104	1.248	1.22	1.148	1.174	1.204
	0.1047	2.558	2.513	2.465	2.465	2.475	2.495																	0.1047	1.248	1.22	1.148	1.174	1.204
	0.1053	2.558	2.513	2.465	2.465	2.475	2.495																	0.1053	1.248	1.22	1.148	1.174	1.204
	0.106	2.558	2.513	2.465	2.465	2.475	2.495																	0.106	1.248	1.22	1.148	1.174	1.204
	0.1067	2.558	2.513	2.465	2.465	2.475	2.495																	0.1067	1.248	1.22	1.148	1.174	1.204
	0.1073	2.558	2.513	2.465	2.465	2.475	2.495																	0.1073	1.248	1.22	1.148	1.174	1.204
	0.108	2.558	2.513	2.465	2.465	2.475	2.495																	0.108	1.248	1.22	1.148	1.174	1.204
	0.1087	2.558	2.513	2.465	2.465	2.475	2.495																	0.1087	1.248	1.22	1.148	1.174	1.204
	0.1093	2.558	2.513	2.465	2.465	2.475	2.495																	0.1093	1.248	1.22	1.149	1.174	1.204
	0.11	2.558	2.513	2.465	2.465	2.475	2.495																	0.11	1.248	1.22	1.149	1.174	1.204
	0.1107	2.558	2.513	2.465	2.465	2.475	2.495																	0.1107	1.248	1.22	1.149	1.174	1.204
	0.1113	2.558	2.513	2.465	2.465	2.475	2.495																	0.1113	1.248	1.22	1.149	1.174	1.204
	0.112	2.558	2.513	2.465	2.465	2.475	2.495																	0.112	1.248	1.22	1.149	1.174	1.204
	0.1127	2.558	2.513	2.465	2.465	2.475	2.495																	0.1127	1.248	1.22	1.149	1.174	1.204
	0.1133	2.558	2.513	2.465	2.465	2.475	2.495																	0.1133	1.248	1.22	1.149	1.174	1.204
	0.114	2.558	2.513	2.465	2.465	2.475	2.495																	0.114	1.248	1.22	1.149	1.174	1.204
	0.1147	2.558	2.513	2.465	2.465	2.475	2.495																	0.1147	1.248	1.22	1.149	1.174	1.204
	0.1153	2.558	2.513	2.465	2.465	2.475	2.495																	0.1153	1.248	1.22	1.149	1.174	1.204
	0.116	2.558	2.513	2.465	2.465	2.475	2.495																	0.116	1.248	1.22	1.149	1.174	1.204
	0.1167	2.559	2.513	2.465	2.465	2.475	2.495																	0.1167	1.248	1.22	1.149	1.174	1.204
	0.1173	2.559	2.514	2.465	2.465	2.475	2.495																	0.1173	1.248	1.22	1.149	1.174	1.204
	0.118	2.559	2.514	2.465	2.464	2.475	2.495																	0.118	1.248	1.22	1.149	1.174	1.204
	0.1187	2.559	2.514	2.465	2.464	2.475	2.495																	0.1187	1.248	1.22	1.149	1.174	1.204
	0.1193	2.559	2.514	2.465	2.464	2.475	2.495																	0.1193	1.248	1.22	1.149	1.174	1.204
	0.12	2.559	2.514	2.465	2.464	2.475	2.494																	0.12	1.248	1.22	1.149	1.174	1.204
	0.1207	2.559	2.514	2.465	2.464	2.475	2.494																	0.1207	1.248	1.22	1.149	1.174	1.204
	0.1213	2.559	2.514	2.465	2.464	2.475	2.494																	0.1213	1.248	1.22	1.149	1.174	1.204
	0.122	2.559	2.514	2.466	2.464	2.475	2.494																	0.122	1.248	1.22	1.149	1.174	1.204
	0.1227	2.559	2.514	2.466	2.464	2.475	2.494																	0.1227	1.248	1.22	1.149	1.174	1.204
	0.1233	2.559	2.514	2.466	2.464	2.475	2.494																	0.1233	1.248	1.22	1.149	1.174	1.204
	0.124	2.559	2.514	2.466	2.464	2.475	2.494																	0.124	1.248	1.22	1.149	1.174	1.204
	0.1247	2.559	2.514	2.466	2.464	2.475	2.494																	0.1247	1.248	1.22	1.149	1.174	1.204
	0.1253	2.559	2.514	2.466	2.464	2.475	2.494																	0.1253	1.248	1.22	1.149	1.174	1.204
	0.126	2.559	2.514	2.466	2.464	2.475	2.494																	0.126	1.248	1.22	1.149	1.174	1.204
	0.1267	2.559	2.514	2.466	2.464	2.475	2.494																	0.1267	1.248	1.22	1.149	1.174	1.204
	0.1273	2.559	2.514	2.466	2.464	2.475	2.494																	0.1273	1.248	1.22	1.149	1.174	1.204
	0.128	2.559	2.514	2.466	2.464	2.476	2.494																	0.128	1.248	1.22	1.149	1.174	1.204
	0.1287	2.559	2.514	2.466	2.464	2.476	2.494																	0.1287	1.248	1.22	1.149	1.174	1.204
	0.1293	2.559	2.514	2.466	2.464	2.476	2.494																	0.1293	1.248	1.22	1.149	1.174	1.204
	0.13	2.559	2.514	2.466	2.464	2.476	2.494																	0.13	1.248	1.22	1.149	1.174	1.204
	0.1307	2.559	2.514	2.466	2.464	2.476	2.494																	0.1307	1.248	1.22	1.149	1.174	1.204
	0.1313	2.559	2.514	2.466	2.464	2.476	2.494																	0.1313	1.248	1.22	1.149	1.174	1.204
	0.132	2.559	2.514	2.466	2.464	2.476	2.494																	0.132	1.248	1.22	1.149	1.174	1.204
	0.1327	2.559	2.514	2.466	2.464	2.476	2.494																	0.1327	1.248	1.22	1.149	1.174	1.204
	0.1333	2.559	2.514	2.466	2.464	2.476	2.494																	0.1333	1.248	1.22	1.149	1.174	1.204
	0.134	2.559	2.514	2.466	2.464	2.476	2.494																	0.134	1.248	1.22	1.149	1.174	1.204
	0.1347	2.559	2.514	2.466	2.464	2.476	2.494																	0.1347	1.248	1.22	1.149	1.174	1.204
	0.1353	2.559	2.514	2.466	2.464	2.476	2.494																	0.1353	1.248	1.22	1.149	1.174	1.204
	0.136	2.559	2.514	2.466	2.464	2.476	2.494																	0.136	1.248	1.22	1.149	1.174	1.204
	0.1367	2.559	2.514	2.466	2.464	2.476	2.494																	0.1367	1.248	1.22	1.149	1.174	1.204
	0.1373	2.559	2.514	2.466	2.464	2.476	2.494																	0.1373	1.247	1.22	1.149	1.174	1.204
	0.138	2.559	2.514	2.466	2.464	2.476	2.494																	0.138	1.247	1.22	1.149	1.174	1.204
	0.1387	2.559	2.514	2.466	2.464	2.476	2.494																	0.1387	1.247	1.22	1.149	1.174	1.204
	0.1393	2.559	2.514	2.465	2.464	2.476	2.494																	0.1393	1.247	1.22	1.149	1.174	1.204
	0.14	2.559	2.514	2.465	2.464	2.476	2.494																	0.14	1.247	1.219	1.149	1.174	1.204
	0.1407	2.559	2.514	2.465	2.464	2.476	2.494																	0.1407	1.247	1.219	1.149	1.174	1.204
	0.1413	2.559	2.514	2.465	2.464	2.476	2.494																	0.1413	1.247	1.219	1.149	1.174	1.204
	0.142	2.559	2.514	2.465	2.464	2.476	2.494																	0.142	1.247	1.219	1.149	1.174	1.204
	0.1427	2.559	2.514	2.465	2.464	2.476	2.494																	0.1427	1.247	1.219	1.149	1.174	1.204
	0.1433	2.559	2.514	2.465	2.464	2.476	2.494																	0.1433	1.247	1.219	1.149	1.174	1.204
	0.144	2.559	2.514	2.465	2.464	2.476	2.494																	0.144	1.247	1.219	1.149	1.174	1.204
	0.1447	2.559	2.514	2.465	2.464	2.476	2.494																	0.1447	1.247	1.219	1.149	1.174	1.204
	0.1453	2.559	2.514	2.465	2.464	2.476	2.494																	0.1453	1.247	1.219	1.149	1.174	1.204
	0.146	2.559	2.514	2.465	2.464	2.476	2.494																	0.146	1.248	1.219	1.149	1.174	1.204
	0.1467	2.559	2.514	2.465	2.464	2.476	2.494																	0.1467	1.248	1.219	1.149	1.173	1.204
	0.1473	2.559	2.514	2.465	2.464	2.476	2.494																	0.1473	1.248	1.219	1.149	1.173	1.204
	0.148	2.559	2.515	2.465	2.464	2.476	2.494																	0.148	1.248	1.219	1.149	1.173	1.204
	0.1487	2.559	2.515	2.465	2.464	2.476	2.495																	0.1487	1.248	1.219	1.149	1.173	1.204
	0.1493	2.559	2.515	2.465	2.464	2.476	2.495																	0.1493	1.248	1.219	1.149	1.173	1.204
	0.15	2.559	2.515	2.465	2.464	2.476	2.495																	0.15	1.248	1.219	1.149	1.173	1.204
	0.1507	2.559	2.515	2.465	2.464	2.476	2.495																	0.1507	1.248	1.219	1.149	1.173	1.204
	0.1513	2.559	2.515	2.465	2.464	2.476	2.495																	0.1513	1.248	1.219	1.149	1.173	1.204
	0.152	2.559	2.515	2.465	2.465	2.476	2.495																	0.152	1.248	1.219	1.149	1.173	1.204
	0.1527	2.559	2.515	2.465	2.465	2.476	2.495																	0.1527	1.248	1.219	1.149	1.173	1.204
	0.1533	2.559	2.515	2.465	2.465	2.476	2.495																	0.1533	1.248	1.219	1.149	1.173	1.204
	0.154	2.559	2.515	2.465	2.465	2.476	2.495																	0.154	1.248	1.219	1.149	1.173	1.204
	0.1547	2.559	2.515	2.465	2.465	2.476	2.495																	0.1547	1.248	1.219	1.149	1.173	1.204
	0.1553	2.559	2.515	2.465	2.465	2.476	2.495																	0.1553	1.248	1.219	1.149	1.173	1.204
	0.156	2.559	2.515	2.465	2.465	2.476	2.495																	0.156	1.248	1.22	1.149	1.173	1.204
	0.1567	2.559	2.515	2.465	2.465	2.476	2.495																	0.1567	1.248	1.22	1.149	1.173	1.204
	0.1573	2.559	2.515	2.465	2.465	2.476	2.495																	0.1573	1.248	1.22	1.149	1.173	1.204
	0.158	2.559	2.515	2.465	2.465	2.476	2.495																	0.158	1.248	1.22	1.149	1.173	1.204
	0.1587	2.559	2.515	2.465	2.465	2.477	2.495																	0.1587	1.248	1.22	1.149	1.173	1.204
	0.1593	2.559	2.515	2.465	2.465	2.477	2.495																	0.1593	1.248	1.22	1.149	1.173	1.204
	0.16	2.559	2.515	2.465	2.465	2.477	2.496																	0.16	1.248	1.22	1.149	1.173	1.204
	0.1607	2.559	2.514	2.465	2.465	2.477	2.496																	0.1607	1.248	1.22	1.149	1.173	1.204
	0.1613	2.559	2.514	2.465	2.465	2.477	2.496																	0.1613	1.248	1.22	1.149	1.173	1.204
	0.162	2.559	2.514	2.465	2.465	2.477	2.496																	0.162	1.248	1.22	1.149	1.173	1.204
	0.1627	2.559	2.514	2.465	2.465	2.477	2.496																	0.1627	1.248	1.22	1.149	1.173	1.204
	0.1633	2.559	2.514	2.465	2.465	2.477	2.496																	0.1633	1.248	1.22	1.149	1.173	1.204
	0.164	2.559	2.514	2.465	2.465	2.477	2.496																	0.164	1.248	1.22	1.149	1.173	1.204
	0.1647	2.559	2.514	2.465	2.465	2.477	2.496																	0.1647	1.248	1.22	1.149	1.174	1.204
	0.1653	2.559	2.514	2.465	2.465	2.477	2.496																	0.1653	1.248	1.22	1.149	1.174	1.204
	0.166	2.559	2.514	2.465	2.465	2.477	2.496																	0.166	1.248	1.22	1.149	1.174	1.204
	0.1667	2.559	2.514	2.465	2.465	2.477	2.496																	0.1667	1.248	1.22	1.149	1.174	1.204
	0.1673	2.559	2.514	2.465	2.465	2.477	2.496																	0.1673	1.248	1.22	1.149	1.174	1.204
	0.168	2.559	2.514	2.465	2.465	2.477	2.496																	0.168	1.247	1.22	1.149	1.174	1.204
	0.1687	2.559	2.514	2.465	2.465	2.477	2.496																	0.1687	1.247	1.22	1.149	1.174	1.204
	0.1693	2.559	2.514	2.466	2.465	2.477	2.496																	0.1693	1.247	1.22	1.149	1.174	1.204
	0.17	2.559	2.514	2.466	2.465	2.477	2.496																	0.17	1.247	1.22	1.149	1.174	1.204
	0.1707	2.559	2.514	2.465	2.465	2.477	2.496																	0.1707	1.247	1.22	1.149	1.174	1.204
	0.1713	2.559	2.514	2.465	2.465	2.477	2.496																	0.1713	1.247	1.22	1.149	1.174	1.204
	0.172	2.559	2.514	2.465	2.465	2.477	2.496																	0.172	1.247	1.22	1.149	1.174	1.204
	0.1727	2.559	2.514	2.465	2.465	2.477	2.496																	0.1727	1.247	1.22	1.149	1.174	1.204
	0.1733	2.559	2.514	2.465	2.465	2.477	2.496																	0.1733	1.247	1.22	1.149	1.174	1.204
	0.174	2.559	2.514	2.465	2.465	2.477	2.496																	0.174	1.247	1.22	1.149	1.174	1.204
	0.1747	2.559	2.514	2.465	2.465	2.477	2.496																	0.1747	1.247	1.22	1.149	1.174	1.204
	0.1753	2.559	2.514	2.465	2.465	2.477	2.496																	0.1753	1.247	1.22	1.149	1.174	1.204
	0.176	2.559	2.514	2.465	2.465	2.477	2.496																	0.176	1.247	1.22	1.149	1.174	1.204
	0.1767	2.559	2.514	2.465	2.465	2.477	2.496																	0.1767	1.247	1.22	1.149	1.174	1.204
	0.1773	2.559	2.514	2.465	2.465	2.477	2.496																	0.1773	1.247	1.22	1.149	1.174	1.204
	0.178	2.559	2.514	2.465	2.465	2.477	2.496																	0.178	1.247	1.22	1.149	1.174	1.204
	0.1787	2.559	2.514	2.465	2.465	2.477	2.496																	0.1787	1.247	1.22	1.149	1.174	1.205
	0.1793	2.559	2.514	2.465	2.465	2.477	2.496																	0.1793	1.247	1.22	1.149	1.174	1.205
	0.18	2.56	2.514	2.465	2.465	2.477	2.496																	0.18	1.247	1.22	1.149	1.174	1.205
	0.1807	2.56	2.514	2.465	2.465	2.477	2.496																	0.1807	1.247	1.22	1.149	1.174	1.205
	0.1813	2.56	2.514	2.465	2.465	2.477	2.496																	0.1813	1.247	1.22	1.149	1.174	1.205
	0.182	2.56	2.514	2.465	2.465	2.477	2.496																	0.182	1.247	1.22	1.149	1.174	1.204
	0.1827	2.56	2.514	2.465	2.465	2.477	2.496																	0.1827	1.247	1.22	1.149	1.174	1.204
	0.1833	2.56	2.514	2.465	2.465	2.477	2.496																	0.1833	1.247	1.22	1.149	1.174	1.204
	0.184	2.56	2.514	2.465	2.465	2.477	2.496																	0.184	1.247	1.22	1.149	1.174	1.204
	0.1847	2.56	2.514	2.465	2.465	2.477	2.496																	0.1847	1.247	1.22	1.149	1.174	1.204
	0.1853	2.56	2.514	2.465	2.465	2.477	2.496																	0.1853	1.247	1.22	1.149	1.174	1.204
	0.186	2.56	2.514	2.465	2.465	2.477	2.496																	0.186	1.247	1.22	1.149	1.174	1.204
	0.1867	2.56	2.514	2.465	2.465	2.477	2.496																	0.1867	1.247	1.22	1.149	1.174	1.204
	0.1873	2.56	2.514	2.465	2.465	2.477	2.496																	0.1873	1.247	1.22	1.149	1.174	1.204
	0.188	2.56	2.514	2.465	2.465	2.477	2.496																	0.188	1.247	1.22	1.149	1.174	1.204
	0.1887	2.56	2.514	2.465	2.465	2.477	2.496																	0.1887	1.247	1.22	1.149	1.174	1.204
	0.1893	2.56	2.514	2.465	2.465	2.477	2.496																	0.1893	1.247	1.22	1.149	1.174	1.204
	0.19	2.56	2.514	2.465	2.465	2.477	2.496																	0.19	1.247	1.22	1.149	1.174	1.204
	0.1907	2.56	2.514	2.465	2.465	2.477	2.496																	0.1907	1.247	1.22	1.149	1.174	1.204
	0.1913	2.56	2.514	2.465	2.465	2.477	2.496																	0.1913	1.248	1.22	1.149	1.174	1.204
	0.192	2.56	2.514	2.465	2.465	2.477	2.496																	0.192	1.248	1.22	1.149	1.174	1.204
	0.1927	2.56	2.514	2.465	2.465	2.477	2.496																	0.1927	1.248	1.22	1.149	1.174	1.204
	0.1933	2.56	2.514	2.465	2.465	2.477	2.496																	0.1933	1.248	1.22	1.149	1.174	1.204
	0.194	2.56	2.514	2.465	2.465	2.477	2.496																	0.194	1.248	1.22	1.149	1.174	1.204
	0.1947	2.56	2.514	2.465	2.465	2.477	2.496																	0.1947	1.248	1.22	1.149	1.174	1.204
	0.1953	2.56	2.514	2.465	2.465	2.477	2.496																	0.1953	1.248	1.22	1.149	1.174	1.204
	0.196	2.56	2.514	2.465	2.465	2.477	2.496																	0.196	1.248	1.22	1.149	1.174	1.204
	0.1967	2.56	2.514	2.465	2.465	2.477	2.496																	0.1967	1.248	1.22	1.149	1.174	1.204
	0.1973	2.56	2.515	2.465	2.465	2.477	2.496																	0.1973	1.248	1.22	1.149	1.174	1.204
	0.198	2.56	2.515	2.465	2.465	2.477	2.496																	0.198	1.248	1.22	1.149	1.174	1.204
	0.1987	2.56	2.515	2.465	2.465	2.477	2.496																	0.1987	1.248	1.22	1.149	1.174	1.204
	0.1993	2.56	2.515	2.465	2.465	2.477	2.496																	0.1993	1.248	1.22	1.149	1.174	1.204
	0.2	2.56	2.515	2.465	2.465	2.477	2.496																	0.2	1.248	1.22	1.149	1.174	1.204
	0.2007	2.56	2.515	2.465	2.465	2.477	2.496																	0.2007	1.248	1.22	1.149	1.174	1.204
	0.2013	2.56	2.515	2.465	2.465	2.477	2.496																	0.2013	1.248	1.22	1.149	1.174	1.204
	0.202	2.56	2.515	2.465	2.465	2.477	2.496																	0.202	1.248	1.22	1.149	1.174	1.204
	0.2027	2.56	2.515	2.465	2.465	2.477	2.496																	0.2027	1.248	1.22	1.149	1.174	1.204
	0.2033	2.56	2.515	2.465	2.465	2.477	2.496																	0.2033	1.248	1.22	1.149	1.174	1.205
	0.204	2.56	2.515	2.465	2.465	2.477	2.496																	0.204	1.248	1.22	1.149	1.174	1.205
	0.2047	2.56	2.515	2.465	2.465	2.477	2.496																	0.2047	1.248	1.22	1.149	1.174	1.205
	0.2053	2.56	2.515	2.465	2.465	2.477	2.496																	0.2053	1.248	1.22	1.149	1.174	1.205
	0.206	2.56	2.515	2.465	2.465	2.477	2.496																	0.206	1.248	1.22	1.149	1.174	1.205
	0.2067	2.56	2.515	2.465	2.465	2.477	2.496																	0.2067	1.248	1.22	1.149	1.174	1.205
	0.2073	2.56	2.515	2.465	2.465	2.477	2.496																	0.2073	1.248	1.22	1.149	1.174	1.205
	0.208	2.56	2.515	2.465	2.465	2.477	2.496																	0.208	1.248	1.22	1.149	1.175	1.205
	0.2087	2.56	2.515	2.465	2.465	2.477	2.496																	0.2087	1.248	1.22	1.149	1.175	1.205
	0.2093	2.56	2.515	2.465	2.465	2.477	2.496																	0.2093	1.248	1.22	1.149	1.174	1.205
	0.21	2.56	2.514	2.465	2.465	2.477	2.496																	0.21	1.248	1.22	1.149	1.174	1.205
	0.2107	2.56	2.514	2.465	2.465	2.477	2.496																	0.2107	1.248	1.22	1.149	1.174	1.205
	0.2113	2.56	2.514	2.465	2.465	2.477	2.496																	0.2113	1.248	1.22	1.149	1.174	1.205
	0.212	2.56	2.514	2.465	2.465	2.477	2.496																	0.212	1.248	1.22	1.149	1.174	1.205
	0.2127	2.56	2.514	2.465	2.465	2.477	2.496																	0.2127	1.248	1.22	1.149	1.174	1.205
	0.2133	2.56	2.514	2.465	2.465	2.477	2.496																	0.2133	1.248	1.22	1.149	1.174	1.205
	0.214	2.56	2.514	2.466	2.465	2.477	2.496																	0.214	1.248	1.22	1.149	1.174	1.205
	0.2147	2.56	2.514	2.466	2.465	2.477	2.496																	0.2147	1.248	1.22	1.148	1.174	1.205
	0.2153	2.56	2.514	2.466	2.465	2.477	2.496																	0.2153	1.248	1.22	1.148	1.174	1.205
	0.216	2.56	2.514	2.466	2.465	2.477	2.496																	0.216	1.248	1.22	1.148	1.174	1.205
	0.2167	2.56	2.514	2.466	2.465	2.477	2.496																	0.2167	1.248	1.22	1.148	1.174	1.205
	0.2173	2.56	2.514	2.466	2.465	2.477	2.496																	0.2173	1.248	1.22	1.148	1.174	1.205
	0.218	2.56	2.514	2.466	2.465	2.477	2.496																	0.218	1.248	1.22	1.148	1.174	1.205
	0.2187	2.56	2.514	2.465	2.465	2.477	2.496																	0.2187	1.248	1.22	1.148	1.174	1.205
	0.2193	2.56	2.514	2.465	2.465	2.477	2.496																	0.2193	1.248	1.22	1.148	1.174	1.205
	0.22	2.56	2.514	2.465	2.465	2.477	2.496																	0.22	1.248	1.22	1.148	1.174	1.205
	0.2207	2.56	2.514	2.465	2.465	2.477	2.496																	0.2207	1.248	1.22	1.148	1.174	1.205
	0.2213	2.56	2.514	2.465	2.465	2.477	2.496																	0.2213	1.248	1.22	1.148	1.174	1.205
	0.222	2.56	2.514	2.465	2.465	2.477	2.496																	0.222	1.248	1.22	1.148	1.174	1.205
	0.2227	2.56	2.514	2.465	2.465	2.477	2.496																	0.2227	1.247	1.22	1.148	1.174	1.205
	0.2233	2.56	2.514	2.465	2.465	2.477	2.496																	0.2233	1.247	1.22	1.148	1.174	1.205
	0.224	2.56	2.514	2.465	2.465	2.477	2.496																	0.224	1.247	1.22	1.148	1.174	1.205
	0.2247	2.56	2.514	2.465	2.465	2.477	2.496																	0.2247	1.247	1.22	1.148	1.174	1.205
	0.2253	2.56	2.514	2.465	2.465	2.477	2.496																	0.2253	1.247	1.22	1.148	1.174	1.205
	0.226	2.56	2.514	2.465	2.465	2.477	2.496																	0.226	1.247	1.22	1.148	1.174	1.205
	0.2267	2.56	2.514	2.465	2.465	2.477	2.496																	0.2267	1.247	1.22	1.148	1.174	1.205
	0.2273	2.56	2.514	2.465	2.465	2.477	2.496																	0.2273	1.247	1.22	1.148	1.174	1.205
	0.228	2.56	2.514	2.465	2.465	2.477	2.496																	0.228	1.247	1.22	1.148	1.174	1.205
	0.2287	2.56	2.514	2.465	2.465	2.477	2.496																	0.2287	1.247	1.22	1.148	1.174	1.205
	0.2293	2.56	2.514	2.465	2.465	2.477	2.496																	0.2293	1.247	1.22	1.149	1.174	1.205
	0.23	2.56	2.514	2.465	2.465	2.477	2.496																	0.23	1.247	1.22	1.149	1.174	1.205
	0.2307	2.56	2.514	2.465	2.465	2.477	2.496																	0.2307	1.247	1.22	1.149	1.174	1.205
	0.2313	2.56	2.514	2.465	2.465	2.477	2.496																	0.2313	1.247	1.22	1.149	1.174	1.205
	0.232	2.56	2.514	2.465	2.465	2.477	2.496																	0.232	1.247	1.22	1.149	1.174	1.205
	0.2327	2.56	2.514	2.465	2.465	2.477	2.496																	0.2327	1.247	1.22	1.149	1.174	1.205
	0.2333	2.56	2.514	2.465	2.465	2.477	2.496																	0.2333	1.247	1.22	1.149	1.174	1.205
	0.234	2.56	2.514	2.465	2.465	2.477	2.496																	0.234	1.247	1.22	1.149	1.174	1.205
	0.2347	2.56	2.514	2.465	2.465	2.477	2.495																	0.2347	1.247	1.22	1.149	1.174	1.205
	0.2353	2.56	2.514	2.465	2.465	2.477	2.495																	0.2353	1.247	1.22	1.149	1.174	1.205
	0.236	2.56	2.514	2.465	2.465	2.477	2.495																	0.236	1.247	1.22	1.149	1.174	1.205
	0.2367	2.56	2.514	2.465	2.466	2.477	2.495																	0.2367	1.247	1.22	1.149	1.174	1.205
	0.2373	2.56	2.514	2.465	2.466	2.477	2.495																	0.2373	1.247	1.22	1.149	1.174	1.205
	0.238	2.56	2.514	2.465	2.466	2.477	2.495																	0.238	1.247	1.22	1.149	1.174	1.205
	0.2387	2.56	2.514	2.465	2.466	2.477	2.495																	0.2387	1.247	1.22	1.149	1.174	1.205
	0.2393	2.56	2.514	2.465	2.466	2.477	2.495																	0.2393	1.247	1.22	1.149	1.174	1.205
	0.24	2.56	2.514	2.465	2.466	2.477	2.495																	0.24	1.247	1.22	1.149	1.174	1.205
	0.2407	2.56	2.514	2.465	2.466	2.477	2.495																	0.2407	1.247	1.22	1.149	1.174	1.205
	0.2413	2.56	2.514	2.465	2.466	2.477	2.495																	0.2413	1.247	1.22	1.149	1.174	1.205
	0.242	2.56	2.514	2.465	2.466	2.477	2.495																	0.242	1.247	1.22	1.149	1.174	1.205
	0.2427	2.56	2.514	2.465	2.466	2.477	2.495																	0.2427	1.247	1.22	1.149	1.174	1.205
	0.2433	2.56	2.514	2.465	2.466	2.477	2.495																	0.2433	1.247	1.22	1.149	1.174	1.205
	0.244	2.56	2.514	2.465	2.466	2.477	2.495																	0.244	1.247	1.22	1.149	1.174	1.205
	0.2447	2.56	2.514	2.465	2.466	2.477	2.495																	0.2447	1.247	1.22	1.149	1.174	1.205
	0.2453	2.56	2.514	2.465	2.466	2.477	2.495																	0.2453	1.247	1.22	1.149	1.174	1.205
	0.246	2.56	2.515	2.465	2.466	2.477	2.495																	0.246	1.247	1.22	1.149	1.174	1.205
	0.2467	2.56	2.515	2.465	2.466	2.477	2.495																	0.2467	1.247	1.22	1.149	1.174	1.205
	0.2473	2.56	2.515	2.465	2.466	2.477	2.495																	0.2473	1.247	1.22	1.149	1.174	1.205
	0.248	2.56	2.515	2.465	2.466	2.477	2.495																	0.248	1.247	1.22	1.149	1.174	1.205
	0.2487	2.56	2.515	2.465	2.466	2.477	2.495																	0.2487	1.247	1.22	1.149	1.174	1.205
	0.2493	2.56	2.515	2.465	2.466	2.477	2.495																	0.2493	1.247	1.22	1.149	1.174	1.205
	0.25	2.56	2.515	2.465	2.466	2.477	2.495																	0.25	1.247	1.22	1.149	1.174	1.205
	0.2507	2.56	2.515	2.465	2.466	2.477	2.495																	0.2507	1.247	1.22	1.149	1.174	1.205
	0.2513	2.56	2.515	2.465	2.466	2.477	2.495																	0.2513	1.247	1.22	1.149	1.174	1.205
	0.252	2.56	2.515	2.465	2.466	2.477	2.495																	0.252	1.247	1.22	1.149	1.174	1.205
	0.2527	2.56	2.515	2.465	2.466	2.477	2.495																	0.2527	1.247	1.22	1.149	1.174	1.205
	0.2533	2.56	2.515	2.465	2.466	2.476	2.495																	0.2533	1.247	1.22	1.149	1.174	1.205
	0.254	2.56	2.515	2.465	2.466	2.476	2.495																	0.254	1.247	1.22	1.149	1.174	1.205
	0.2547	2.56	2.515	2.465	2.466	2.476	2.495																	0.2547	1.247	1.22	1.149	1.174	1.205
	0.2553	2.56	2.515	2.465	2.466	2.476	2.495																	0.2553	1.247	1.22	1.149	1.174	1.205
	0.256	2.56	2.515	2.465	2.466	2.476	2.495																	0.256	1.247	1.22	1.149	1.174	1.205
	0.2567	2.56	2.515	2.465	2.466	2.476	2.495																	0.2567	1.247	1.22	1.149	1.174	1.205
	0.2573	2.56	2.515	2.465	2.466	2.476	2.495																	0.2573	1.247	1.22	1.149	1.174	1.205
	0.258	2.56	2.515	2.465	2.466	2.476	2.495																	0.258	1.247	1.22	1.149	1.175	1.205
	0.2587	2.56	2.515	2.465	2.466	2.476	2.495																	0.2587	1.247	1.22	1.149	1.175	1.205
	0.2593	2.56	2.515	2.465	2.466	2.476	2.495																	0.2593	1.247	1.22	1.149	1.175	1.205
	0.26	2.56	2.515	2.465	2.466	2.476	2.495																	0.26	1.247	1.22	1.149	1.175	1.205
	0.2607	2.56	2.515	2.465	2.466	2.476	2.495																	0.2607	1.247	1.22	1.149	1.175	1.205
	0.2613	2.56	2.515	2.465	2.466	2.476	2.495																	0.2613	1.247	1.22	1.149	1.175	1.205
	0.262	2.56	2.515	2.465	2.466	2.476	2.495																	0.262	1.247	1.22	1.149	1.175	1.205
	0.2627	2.56	2.515	2.465	2.466	2.476	2.495																	0.2627	1.247	1.22	1.149	1.175	1.205
	0.2633	2.56	2.515	2.465	2.466	2.476	2.495																	0.2633	1.247	1.22	1.149	1.175	1.205
	0.264	2.56	2.515	2.465	2.466	2.476	2.495																	0.264	1.247	1.22	1.149	1.175	1.205
	0.2647	2.56	2.515	2.465	2.466	2.476	2.495																	0.2647	1.247	1.22	1.149	1.175	1.205
	0.2653	2.56	2.515	2.465	2.466	2.476	2.495																	0.2653	1.247	1.22	1.149	1.175	1.205
	0.266	2.56	2.515	2.465	2.465	2.476	2.495																	0.266	1.247	1.22	1.149	1.175	1.205
	0.2667	2.56	2.515	2.465	2.465	2.476	2.495																	0.2667	1.247	1.22	1.149	1.175	1.205
	0.2673	2.56	2.515	2.465	2.465	2.476	2.495																	0.2673	1.247	1.22	1.149	1.175	1.205
	0.268	2.56	2.515	2.465	2.465	2.476	2.495																	0.268	1.247	1.22	1.149	1.175	1.205
	0.2687	2.56	2.515	2.465	2.465	2.476	2.495																	0.2687	1.247	1.22	1.149	1.175	1.205
	0.2693	2.56	2.515	2.465	2.465	2.476	2.495																	0.2693	1.247	1.22	1.149	1.175	1.205
	0.27	2.56	2.515	2.465	2.465	2.476	2.495																	0.27	1.247	1.22	1.149	1.175	1.205
	0.2707	2.56	2.515	2.465	2.465	2.476	2.495																	0.2707	1.247	1.22	1.149	1.175	1.205
	0.2713	2.56	2.515	2.465	2.465	2.476	2.495																	0.2713	1.247	1.22	1.149	1.175	1.205
	0.272	2.56	2.515	2.465	2.465	2.476	2.495																	0.272	1.247	1.221	1.149	1.175	1.205
	0.2727	2.56	2.515	2.465	2.465	2.476	2.496																	0.2727	1.247	1.221	1.149	1.175	1.205
	0.2733	2.56	2.515	2.465	2.465	2.476	2.496																	0.2733	1.247	1.221	1.149	1.175	1.205
	0.274	2.56	2.515	2.465	2.465	2.476	2.496																	0.274	1.247	1.221	1.149	1.175	1.205
	0.2747	2.56	2.515	2.465	2.465	2.476	2.496																	0.2747	1.247	1.221	1.149	1.175	1.205
	0.2753	2.56	2.515	2.465	2.465	2.476	2.496																	0.2753	1.247	1.221	1.149	1.175	1.205
	0.276	2.56	2.515	2.465	2.465	2.476	2.496																	0.276	1.247	1.221	1.149	1.175	1.205
	0.2767	2.56	2.515	2.465	2.465	2.476	2.496																	0.2767	1.247	1.221	1.149	1.175	1.205
	0.2773	2.56	2.515	2.465	2.465	2.476	2.496																	0.2773	1.247	1.221	1.149	1.175	1.205
	0.278	2.56	2.515	2.465	2.465	2.476	2.496																	0.278	1.247	1.221	1.149	1.175	1.205
	0.2787	2.56	2.515	2.465	2.465	2.476	2.496																	0.2787	1.247	1.221	1.149	1.175	1.205
	0.2793	2.56	2.515	2.465	2.465	2.476	2.496																	0.2793	1.247	1.221	1.149	1.175	1.205
	0.28	2.56	2.515	2.465	2.465	2.476	2.496																	0.28	1.247	1.221	1.149	1.175	1.205
	0.2807	2.56	2.515	2.465	2.465	2.476	2.496																	0.2807	1.247	1.221	1.15	1.175	1.205
	0.2813	2.56	2.515	2.465	2.465	2.476	2.496																	0.2813	1.247	1.221	1.15	1.175	1.205
	0.282	2.56	2.515	2.465	2.465	2.476	2.496																	0.282	1.247	1.221	1.15	1.175	1.205
	0.2827	2.56	2.515	2.465	2.465	2.476	2.497																	0.2827	1.247	1.221	1.15	1.175	1.205
	0.2833	2.56	2.515	2.465	2.465	2.476	2.497																	0.2833	1.247	1.221	1.15	1.175	1.205
	0.284	2.56	2.515	2.465	2.465	2.476	2.497																	0.284	1.247	1.221	1.15	1.175	1.205
	0.2847	2.56	2.515	2.465	2.465	2.476	2.497																	0.2847	1.248	1.221	1.15	1.175	1.205
	0.2853	2.56	2.515	2.465	2.465	2.476	2.497																	0.2853	1.248	1.221	1.149	1.175	1.205
	0.286	2.56	2.515	2.465	2.465	2.476	2.497																	0.286	1.248	1.221	1.149	1.175	1.205
	0.2867	2.56	2.515	2.466	2.465	2.476	2.497																	0.2867	1.248	1.221	1.149	1.175	1.205
	0.2873	2.56	2.515	2.466	2.466	2.476	2.497																	0.2873	1.248	1.221	1.149	1.175	1.205
	0.288	2.56	2.515	2.466	2.466	2.476	2.497																	0.288	1.248	1.221	1.149	1.175	1.205
	0.2887	2.56	2.515	2.466	2.466	2.476	2.497																	0.2887	1.248	1.221	1.149	1.175	1.205
	0.2893	2.56	2.515	2.466	2.466	2.476	2.497																	0.2893	1.248	1.221	1.149	1.175	1.205
	0.29	2.56	2.515	2.466	2.466	2.476	2.497																	0.29	1.248	1.221	1.149	1.175	1.205
	0.2907	2.56	2.515	2.466	2.466	2.476	2.497																	0.2907	1.248	1.221	1.149	1.175	1.205
	0.2913	2.56	2.515	2.466	2.466	2.476	2.497																	0.2913	1.248	1.221	1.149	1.175	1.204
	0.292	2.56	2.515	2.466	2.466	2.476	2.497																	0.292	1.248	1.221	1.149	1.175	1.204
	0.2927	2.56	2.515	2.466	2.466	2.476	2.497																	0.2927	1.248	1.221	1.149	1.175	1.204
	0.2933	2.56	2.515	2.466	2.466	2.476	2.497																	0.2933	1.248	1.221	1.149	1.175	1.204
	0.294	2.56	2.515	2.466	2.466	2.476	2.497																	0.294	1.248	1.221	1.149	1.175	1.204
	0.2947	2.56	2.515	2.466	2.466	2.476	2.497																	0.2947	1.248	1.221	1.149	1.175	1.204
	0.2953	2.56	2.515	2.466	2.466	2.476	2.497																	0.2953	1.248	1.221	1.149	1.175	1.204
	0.296	2.56	2.515	2.466	2.466	2.476	2.497																	0.296	1.248	1.221	1.149	1.175	1.204
	0.2967	2.56	2.515	2.466	2.466	2.476	2.498																	0.2967	1.248	1.221	1.149	1.175	1.204
	0.2973	2.56	2.515	2.466	2.466	2.476	2.498																	0.2973	1.248	1.221	1.149	1.175	1.204
	0.298	2.56	2.515	2.466	2.466	2.476	2.498																	0.298	1.248	1.221	1.149	1.175	1.204
	0.2987	2.56	2.515	2.466	2.466	2.476	2.498																	0.2987	1.248	1.221	1.149	1.175	1.204
	0.2993	2.56	2.515	2.466	2.466	2.476	2.498																	0.2993	1.248	1.221	1.149	1.175	1.204
	0.3	2.56	2.515	2.466	2.466	2.476	2.498																	0.3	1.248	1.221	1.149	1.175	1.204
	0.3007	2.56	2.515	2.466	2.466	2.476	2.498																	0.3007	1.248	1.221	1.149	1.175	1.204
	0.3013	2.56	2.515	2.466	2.466	2.476	2.498																	0.3013	1.248	1.221	1.149	1.175	1.204
	0.302	2.56	2.515	2.466	2.466	2.476	2.498																	0.302	1.248	1.221	1.149	1.175	1.204
	0.3027	2.56	2.515	2.466	2.466	2.476	2.498																	0.3027	1.248	1.221	1.149	1.175	1.204
	0.3033	2.56	2.515	2.466	2.466	2.476	2.498																	0.3033	1.248	1.221	1.149	1.175	1.204
	0.304	2.56	2.515	2.466	2.466	2.476	2.498																	0.304	1.248	1.221	1.149	1.175	1.204
	0.3047	2.56	2.515	2.466	2.466	2.476	2.498																	0.3047	1.248	1.221	1.149	1.175	1.204
	0.3053	2.559	2.515	2.466	2.466	2.476	2.498																	0.3053	1.248	1.221	1.149	1.175	1.204
	0.306	2.559	2.515	2.466	2.466	2.477	2.498																	0.306	1.248	1.22	1.149	1.175	1.204
	0.3067	2.559	2.515	2.466	2.466	2.477	2.498																	0.3067	1.248	1.22	1.149	1.175	1.204
	0.3073	2.559	2.515	2.466	2.466	2.477	2.498																	0.3073	1.248	1.22	1.149	1.175	1.204
	0.308	2.559	2.515	2.466	2.466	2.477	2.498																	0.308	1.248	1.22	1.149	1.175	1.204
	0.3087	2.559	2.515	2.466	2.466	2.477	2.498																	0.3087	1.248	1.22	1.15	1.175	1.204
	0.3093	2.559	2.515	2.466	2.466	2.477	2.498																	0.3093	1.248	1.22	1.15	1.175	1.204
	0.31	2.559	2.515	2.466	2.466	2.477	2.498																	0.31	1.248	1.22	1.15	1.175	1.204
	0.3107	2.559	2.515	2.466	2.466	2.477	2.498																	0.3107	1.248	1.22	1.15	1.175	1.204
	0.3113	2.559	2.515	2.466	2.466	2.477	2.498																	0.3113	1.248	1.22	1.15	1.175	1.204
	0.312	2.559	2.515	2.466	2.466	2.477	2.498																	0.312	1.248	1.22	1.15	1.175	1.204
	0.3127	2.559	2.515	2.466	2.466	2.477	2.498																	0.3127	1.248	1.22	1.15	1.175	1.204
	0.3133	2.559	2.515	2.466	2.466	2.477	2.498																	0.3133	1.248	1.22	1.15	1.175	1.204
	0.314	2.559	2.515	2.466	2.466	2.477	2.498																	0.314	1.248	1.22	1.15	1.175	1.205
	0.3147	2.559	2.515	2.466	2.466	2.477	2.498																	0.3147	1.248	1.22	1.15	1.175	1.205
	0.3153	2.559	2.515	2.466	2.466	2.477	2.498																	0.3153	1.248	1.22	1.15	1.175	1.205
	0.316	2.559	2.515	2.466	2.466	2.477	2.498																	0.316	1.248	1.22	1.15	1.175	1.205
	0.3167	2.559	2.515	2.466	2.466	2.477	2.498																	0.3167	1.248	1.22	1.15	1.175	1.205
	0.3173	2.56	2.515	2.466	2.466	2.477	2.498																	0.3173	1.248	1.22	1.15	1.175	1.205
	0.318	2.56	2.515	2.466	2.466	2.477	2.498																	0.318	1.248	1.22	1.15	1.175	1.205
	0.3187	2.56	2.515	2.466	2.466	2.477	2.498																	0.3187	1.248	1.22	1.15	1.175	1.205
	0.3193	2.56	2.515	2.466	2.466	2.477	2.498																	0.3193	1.248	1.22	1.15	1.175	1.205
	0.32	2.56	2.515	2.465	2.466	2.477	2.498																	0.32	1.248	1.22	1.15	1.175	1.205
	0.3207	2.56	2.515	2.465	2.466	2.477	2.498																	0.3207	1.248	1.22	1.15	1.175	1.205
	0.3213	2.56	2.515	2.465	2.466	2.477	2.498																	0.3213	1.248	1.22	1.15	1.175	1.205
	0.322	2.56	2.515	2.465	2.466	2.477	2.498																	0.322	1.248	1.22	1.15	1.175	1.205
	0.3227	2.56	2.515	2.465	2.466	2.477	2.498																	0.3227	1.248	1.22	1.15	1.175	1.205
	0.3233	2.56	2.515	2.465	2.466	2.477	2.499																	0.3233	1.248	1.22	1.15	1.175	1.205
	0.324	2.56	2.515	2.465	2.466	2.477	2.499																	0.324	1.248	1.22	1.15	1.175	1.205
	0.3247	2.56	2.515	2.465	2.466	2.477	2.499																	0.3247	1.248	1.22	1.15	1.175	1.205
	0.3253	2.56	2.515	2.465	2.466	2.477	2.499																	0.3253	1.248	1.22	1.15	1.175	1.205
	0.326	2.56	2.515	2.465	2.466	2.477	2.499																	0.326	1.248	1.22	1.15	1.175	1.205
	0.3267	2.56	2.515	2.465	2.466	2.477	2.499																	0.3267	1.248	1.22	1.15	1.175	1.205
	0.3273	2.56	2.515	2.465	2.466	2.477	2.499																	0.3273	1.248	1.22	1.15	1.175	1.205
	0.328	2.56	2.515	2.465	2.466	2.477	2.499																	0.328	1.248	1.22	1.15	1.175	1.205
	0.3287	2.56	2.515	2.465	2.466	2.477	2.499																	0.3287	1.248	1.22	1.15	1.175	1.205
	0.3293	2.56	2.515	2.466	2.466	2.477	2.499																	0.3293	1.248	1.22	1.15	1.175	1.205
	0.33	2.56	2.515	2.466	2.466	2.477	2.499																	0.33	1.248	1.22	1.15	1.175	1.205
	0.3307	2.56	2.515	2.466	2.466	2.477	2.499																	0.3307	1.248	1.22	1.15	1.175	1.205
	0.3313	2.56	2.515	2.466	2.466	2.477	2.499																	0.3313	1.248	1.22	1.15	1.175	1.205
	0.332	2.56	2.515	2.466	2.466	2.478	2.499																	0.332	1.248	1.22	1.15	1.175	1.205
	0.3327	2.56	2.515	2.466	2.466	2.478	2.499																	0.3327	1.248	1.22	1.15	1.175	1.205
	0.3333	2.56	2.515	2.466	2.466	2.478	2.499																	0.3333	1.248	1.22	1.15	1.175	1.205
	0.334	2.56	2.515	2.466	2.466	2.478	2.499																	0.334	1.248	1.22	1.15	1.175	1.205
	0.3347	2.56	2.515	2.466	2.466	2.478	2.499																	0.3347	1.248	1.22	1.15	1.175	1.205
	0.3353	2.56	2.515	2.466	2.466	2.478	2.499																	0.3353	1.248	1.22	1.15	1.175	1.205
	0.336	2.56	2.515	2.466	2.466	2.478	2.499																	0.336	1.248	1.22	1.15	1.175	1.205
	0.3367	2.56	2.515	2.466	2.466	2.478	2.499																	0.3367	1.248	1.22	1.15	1.175	1.205
	0.3373	2.56	2.515	2.466	2.466	2.478	2.499																	0.3373	1.248	1.22	1.15	1.175	1.205
	0.338	2.56	2.515	2.466	2.466	2.478	2.499																	0.338	1.248	1.22	1.15	1.175	1.205
	0.3387	2.56	2.515	2.466	2.466	2.478	2.499																	0.3387	1.248	1.22	1.15	1.175	1.205
	0.3393	2.56	2.515	2.466	2.466	2.478	2.499																	0.3393	1.248	1.22	1.15	1.175	1.205
	0.34	2.56	2.515	2.466	2.466	2.478	2.499																	0.34	1.248	1.22	1.15	1.175	1.205
	0.3407	2.56	2.515	2.466	2.466	2.478	2.499																	0.3407	1.248	1.22	1.15	1.175	1.205
	0.3413	2.56	2.515	2.466	2.466	2.478	2.499																	0.3413	1.248	1.22	1.15	1.175	1.205
	0.342	2.56	2.515	2.466	2.466	2.478	2.499																	0.342	1.248	1.221	1.15	1.175	1.205
	0.3427	2.56	2.515	2.466	2.466	2.478	2.499																	0.3427	1.248	1.221	1.15	1.175	1.205
	0.3433	2.56	2.515	2.466	2.466	2.478	2.499																	0.3433	1.248	1.221	1.15	1.175	1.205
	0.344	2.56	2.515	2.466	2.466	2.478	2.499																	0.344	1.248	1.221	1.15	1.175	1.205
	0.3447	2.56	2.515	2.466	2.466	2.478	2.499																	0.3447	1.248	1.221	1.15	1.175	1.205
	0.3453	2.56	2.515	2.466	2.466	2.478	2.499																	0.3453	1.248	1.221	1.15	1.175	1.205
	0.346	2.56	2.515	2.466	2.466	2.478	2.499																	0.346	1.248	1.221	1.15	1.175	1.205
	0.3467	2.56	2.515	2.466	2.466	2.478	2.499																	0.3467	1.248	1.221	1.15	1.175	1.205
	0.3473	2.56	2.515	2.466	2.466	2.478	2.499																	0.3473	1.248	1.221	1.15	1.175	1.205
	0.348	2.56	2.515	2.466	2.466	2.478	2.499																	0.348	1.248	1.221	1.15	1.175	1.205
	0.3487	2.56	2.515	2.466	2.466	2.477	2.499																	0.3487	1.248	1.221	1.15	1.175	1.205
	0.3493	2.56	2.515	2.466	2.466	2.477	2.499																	0.3493	1.248	1.221	1.15	1.175	1.205
	0.35	2.56	2.515	2.466	2.466	2.477	2.499																	0.35	1.248	1.221	1.15	1.175	1.205
	0.3507	2.56	2.515	2.466	2.466	2.477	2.499																	0.3507	1.248	1.221	1.15	1.175	1.205
	0.3513	2.56	2.515	2.466	2.466	2.477	2.499																	0.3513	1.248	1.221	1.15	1.175	1.205
	0.352	2.56	2.515	2.466	2.466	2.477	2.499																	0.352	1.248	1.221	1.15	1.175	1.205
	0.3527	2.559	2.515	2.466	2.466	2.477	2.499																	0.3527	1.248	1.221	1.15	1.175	1.205
	0.3533	2.559	2.515	2.466	2.466	2.477	2.499																	0.3533	1.248	1.221	1.15	1.175	1.205
	0.354	2.559	2.515	2.466	2.466	2.477	2.499																	0.354	1.248	1.221	1.15	1.175	1.205
	0.3547	2.559	2.515	2.466	2.466	2.477	2.499																	0.3547	1.248	1.221	1.15	1.175	1.205
	0.3553	2.559	2.515	2.466	2.466	2.477	2.499																	0.3553	1.248	1.221	1.15	1.175	1.205
	0.356	2.559	2.515	2.466	2.466	2.477	2.499																	0.356	1.248	1.221	1.15	1.175	1.205
	0.3567	2.559	2.515	2.466	2.466	2.477	2.499																	0.3567	1.248	1.221	1.15	1.175	1.205
	0.3573	2.559	2.515	2.466	2.466	2.477	2.499																	0.3573	1.249	1.221	1.15	1.175	1.205
	0.358	2.559	2.515	2.466	2.466	2.477	2.499																	0.358	1.249	1.221	1.15	1.175	1.205
	0.3587	2.559	2.515	2.466	2.466	2.477	2.499																	0.3587	1.249	1.221	1.15	1.175	1.205
	0.3593	2.559	2.515	2.466	2.467	2.477	2.499																	0.3593	1.249	1.221	1.15	1.175	1.205
	0.36	2.559	2.515	2.466	2.467	2.477	2.499																	0.36	1.249	1.221	1.15	1.175	1.205
	0.3607	2.559	2.515	2.466	2.467	2.477	2.499																	0.3607	1.249	1.221	1.15	1.175	1.205
	0.3613	2.559	2.515	2.466	2.467	2.477	2.499																	0.3613	1.249	1.221	1.15	1.175	1.205
	0.362	2.559	2.515	2.466	2.467	2.477	2.499																	0.362	1.249	1.221	1.15	1.175	1.205
	0.3627	2.559	2.515	2.466	2.467	2.477	2.499																	0.3627	1.249	1.221	1.15	1.175	1.205
	0.3633	2.559	2.515	2.466	2.467	2.477	2.499																	0.3633	1.249	1.221	1.15	1.175	1.205
	0.364	2.559	2.515	2.466	2.467	2.477	2.499																	0.364	1.249	1.221	1.15	1.175	1.205
	0.3647	2.559	2.515	2.466	2.467	2.477	2.499																	0.3647	1.249	1.221	1.15	1.175	1.205
	0.3653	2.559	2.515	2.466	2.467	2.477	2.499																	0.3653	1.249	1.221	1.15	1.175	1.205
	0.366	2.559	2.515	2.466	2.467	2.477	2.499																	0.366	1.249	1.221	1.15	1.175	1.205
	0.3667	2.559	2.515	2.466	2.467	2.477	2.499																	0.3667	1.249	1.221	1.15	1.175	1.205
	0.3673	2.559	2.515	2.466	2.467	2.477	2.499																	0.3673	1.249	1.221	1.15	1.175	1.205
	0.368	2.559	2.515	2.466	2.467	2.477	2.499																	0.368	1.249	1.221	1.15	1.175	1.205
	0.3687	2.559	2.515	2.466	2.467	2.477	2.499																	0.3687	1.249	1.221	1.15	1.175	1.205
	0.3693	2.559	2.515	2.466	2.467	2.477	2.499																	0.3693	1.249	1.221	1.15	1.175	1.205
	0.37	2.559	2.515	2.466	2.467	2.477	2.499																	0.37	1.249	1.221	1.15	1.175	1.205
	0.3707	2.559	2.515	2.466	2.467	2.477	2.499																	0.3707	1.249	1.221	1.15	1.175	1.205
	0.3713	2.559	2.515	2.466	2.467	2.477	2.499																	0.3713	1.249	1.221	1.15	1.175	1.205
	0.372	2.559	2.515	2.466	2.467	2.477	2.499																	0.372	1.249	1.221	1.15	1.175	1.205
	0.3727	2.559	2.515	2.466	2.467	2.477	2.499																	0.3727	1.249	1.221	1.15	1.175	1.205
	0.3733	2.559	2.515	2.466	2.467	2.477	2.499																	0.3733	1.249	1.221	1.15	1.175	1.205
	0.374	2.559	2.515	2.466	2.467	2.477	2.499																	0.374	1.249	1.221	1.15	1.175	1.205
	0.3747	2.559	2.515	2.466	2.467	2.477	2.499																	0.3747	1.249	1.221	1.15	1.175	1.205
	0.3753	2.559	2.515	2.466	2.467	2.477	2.499																	0.3753	1.249	1.221	1.15	1.175	1.205
	0.376	2.559	2.515	2.466	2.467	2.477	2.499																	0.376	1.249	1.221	1.15	1.175	1.206
	0.3767	2.559	2.515	2.466	2.467	2.477	2.499																	0.3767	1.249	1.221	1.15	1.175	1.206
	0.3773	2.559	2.515	2.466	2.467	2.477	2.498																	0.3773	1.249	1.221	1.15	1.175	1.206
	0.378	2.559	2.515	2.466	2.467	2.477	2.498																	0.378	1.249	1.221	1.15	1.175	1.206
	0.3787	2.559	2.515	2.466	2.467	2.477	2.498																	0.3787	1.249	1.221	1.15	1.175	1.206
	0.3793	2.559	2.515	2.466	2.467	2.477	2.498																	0.3793	1.249	1.221	1.15	1.175	1.206
	0.38	2.559	2.515	2.466	2.467	2.477	2.498																	0.38	1.249	1.221	1.15	1.175	1.206
	0.3807	2.559	2.515	2.466	2.467	2.477	2.498																	0.3807	1.249	1.221	1.15	1.175	1.206
	0.3813	2.559	2.515	2.466	2.467	2.477	2.498																	0.3813	1.249	1.221	1.15	1.175	1.206
	0.382	2.559	2.515	2.466	2.467	2.477	2.498																	0.382	1.249	1.22	1.15	1.175	1.206
	0.3827	2.559	2.515	2.466	2.466	2.477	2.498																	0.3827	1.249	1.22	1.15	1.175	1.206
	0.3833	2.559	2.515	2.466	2.466	2.477	2.498																	0.3833	1.249	1.22	1.15	1.175	1.206
	0.384	2.559	2.515	2.466	2.466	2.477	2.498																	0.384	1.249	1.22	1.15	1.175	1.206
	0.3847	2.559	2.515	2.466	2.466	2.477	2.498																	0.3847	1.249	1.22	1.15	1.175	1.206
	0.3853	2.559	2.515	2.466	2.466	2.477	2.498																	0.3853	1.249	1.22	1.15	1.175	1.206
	0.386	2.559	2.515	2.466	2.466	2.477	2.498																	0.386	1.249	1.22	1.15	1.175	1.206
	0.3867	2.559	2.515	2.466	2.466	2.477	2.498																	0.3867	1.249	1.22	1.15	1.175	1.206
	0.3873	2.559	2.515	2.466	2.466	2.477	2.498																	0.3873	1.249	1.22	1.15	1.175	1.206
	0.388	2.559	2.515	2.466	2.466	2.477	2.498																	0.388	1.249	1.22	1.15	1.175	1.206
	0.3887	2.559	2.515	2.466	2.466	2.478	2.498																	0.3887	1.249	1.22	1.15	1.175	1.206
	0.3893	2.56	2.515	2.466	2.466	2.478	2.498																	0.3893	1.249	1.22	1.15	1.175	1.206
	0.39	2.56	2.515	2.466	2.466	2.478	2.498																	0.39	1.249	1.22	1.15	1.175	1.206
	0.3907	2.56	2.515	2.466	2.466	2.477	2.498																	0.3907	1.249	1.22	1.15	1.175	1.206
	0.3913	2.56	2.515	2.466	2.466	2.477	2.498																	0.3913	1.249	1.22	1.15	1.175	1.206
	0.392	2.56	2.515	2.466	2.466	2.477	2.498																	0.392	1.249	1.22	1.15	1.175	1.206
	0.3927	2.56	2.515	2.466	2.466	2.477	2.498																	0.3927	1.249	1.22	1.15	1.175	1.206
	0.3933	2.56	2.515	2.466	2.466	2.477	2.498																	0.3933	1.249	1.22	1.15	1.175	1.206
	0.394	2.56	2.515	2.466	2.466	2.477	2.498																	0.394	1.249	1.22	1.15	1.175	1.206
	0.3947	2.56	2.515	2.466	2.466	2.477	2.498																	0.3947	1.249	1.22	1.15	1.175	1.206
	0.3953	2.56	2.515	2.466	2.466	2.477	2.498																	0.3953	1.249	1.22	1.15	1.175	1.206
	0.396	2.56	2.515	2.466	2.466	2.477	2.498																	0.396	1.249	1.22	1.15	1.175	1.206
	0.3967	2.56	2.515	2.466	2.466	2.477	2.498																	0.3967	1.249	1.22	1.15	1.175	1.206
	0.3973	2.56	2.515	2.466	2.466	2.477	2.498																	0.3973	1.249	1.22	1.15	1.175	1.206
	0.398	2.56	2.515	2.466	2.466	2.477	2.498																	0.398	1.249	1.22	1.15	1.175	1.206
	0.3987	2.56	2.515	2.466	2.466	2.477	2.498																	0.3987	1.249	1.22	1.15	1.175	1.206
	0.3993	2.56	2.515	2.466	2.466	2.477	2.498																	0.3993	1.249	1.22	1.15	1.175	1.206
	0.4	2.56	2.515	2.466	2.466	2.477	2.498																	0.4	1.249	1.22	1.15	1.175	1.206
	0.4007	2.56	2.515	2.466	2.466	2.477	2.498																	0.4007	1.249	1.22	1.15	1.175	1.206
	0.4013	2.56	2.515	2.466	2.466	2.477	2.498																	0.4013	1.249	1.22	1.15	1.175	1.205
	0.402	2.56	2.515	2.466	2.466	2.477	2.498																	0.402	1.249	1.22	1.15	1.175	1.205
	0.4027	2.56	2.515	2.466	2.466	2.477	2.498																	0.4027	1.249	1.22	1.15	1.175	1.205
	0.4033	2.56	2.515	2.466	2.466	2.477	2.498																	0.4033	1.249	1.22	1.15	1.175	1.205
	0.404	2.56	2.515	2.466	2.466	2.477	2.498																	0.404	1.249	1.22	1.15	1.175	1.205
	0.4047	2.559	2.515	2.466	2.466	2.477	2.497																	0.4047	1.249	1.22	1.15	1.175	1.205
	0.4053	2.559	2.515	2.466	2.466	2.477	2.497																	0.4053	1.249	1.22	1.15	1.175	1.205
	0.406	2.559	2.515	2.467	2.466	2.477	2.497																	0.406	1.249	1.22	1.15	1.175	1.205
	0.4067	2.559	2.515	2.467	2.466	2.477	2.497																	0.4067	1.249	1.22	1.15	1.175	1.205
	0.4073	2.559	2.515	2.467	2.466	2.477	2.497																	0.4073	1.249	1.22	1.15	1.175	1.205
	0.408	2.559	2.515	2.467	2.466	2.477	2.497																	0.408	1.249	1.22	1.15	1.175	1.205
	0.4087	2.559	2.515	2.467	2.466	2.477	2.497																	0.4087	1.249	1.22	1.15	1.175	1.205
	0.4093	2.559	2.515	2.467	2.466	2.477	2.497																	0.4093	1.249	1.22	1.15	1.175	1.205
	0.41	2.559	2.515	2.467	2.466	2.477	2.497																	0.41	1.249	1.22	1.15	1.175	1.205
	0.4107	2.559	2.515	2.467	2.466	2.477	2.497																	0.4107	1.249	1.22	1.15	1.175	1.205
	0.4113	2.559	2.515	2.467	2.466	2.477	2.497																	0.4113	1.249	1.22	1.15	1.175	1.205
	0.412	2.559	2.515	2.467	2.466	2.477	2.497																	0.412	1.249	1.22	1.15	1.175	1.205
	0.4127	2.559	2.515	2.467	2.466	2.477	2.497																	0.4127	1.249	1.22	1.15	1.175	1.205
	0.4133	2.559	2.515	2.467	2.466	2.477	2.497																	0.4133	1.249	1.22	1.15	1.175	1.205
	0.414	2.559	2.515	2.467	2.466	2.477	2.497																	0.414	1.249	1.22	1.15	1.175	1.205
	0.4147	2.559	2.515	2.467	2.466	2.478	2.497																	0.4147	1.249	1.221	1.15	1.175	1.205
	0.4153	2.559	2.515	2.467	2.466	2.478	2.497																	0.4153	1.249	1.221	1.15	1.175	1.205
	0.416	2.559	2.515	2.467	2.466	2.478	2.497																	0.416	1.249	1.221	1.15	1.175	1.205
	0.4167	2.559	2.515	2.467	2.466	2.478	2.497																	0.4167	1.249	1.221	1.15	1.175	1.205
	0.4173	2.559	2.515	2.467	2.466	2.478	2.497																	0.4173	1.249	1.221	1.15	1.175	1.205
	0.418	2.559	2.515	2.467	2.466	2.478	2.497																	0.418	1.249	1.221	1.15	1.175	1.205
	0.4187	2.559	2.515	2.467	2.466	2.478	2.497																	0.4187	1.249	1.221	1.15	1.175	1.205
	0.4193	2.559	2.515	2.467	2.466	2.478	2.497																	0.4193	1.249	1.221	1.15	1.175	1.205
	0.42	2.559	2.515	2.467	2.466	2.478	2.497																	0.42	1.249	1.221	1.15	1.175	1.205
	0.4207	2.559	2.515	2.467	2.466	2.478	2.497																	0.4207	1.249	1.221	1.15	1.175	1.205
	0.4213	2.559	2.515	2.467	2.466	2.478	2.497																	0.4213	1.249	1.221	1.15	1.175	1.205
	0.422	2.559	2.515	2.467	2.466	2.478	2.497																	0.422	1.249	1.221	1.15	1.175	1.205
	0.4227	2.559	2.515	2.467	2.466	2.478	2.497																	0.4227	1.25	1.221	1.15	1.175	1.205
	0.4233	2.559	2.515	2.467	2.466	2.478	2.497																	0.4233	1.25	1.221	1.15	1.175	1.205
	0.424	2.559	2.515	2.467	2.466	2.478	2.497																	0.424	1.25	1.221	1.15	1.175	1.205
	0.4247	2.559	2.515	2.467	2.466	2.478	2.497																	0.4247	1.249	1.221	1.15	1.175	1.205
	0.4253	2.559	2.515	2.467	2.466	2.478	2.497																	0.4253	1.249	1.221	1.15	1.175	1.205
	0.426	2.559	2.515	2.467	2.466	2.478	2.497																	0.426	1.249	1.221	1.15	1.175	1.205
	0.4267	2.559	2.515	2.467	2.467	2.478	2.497																	0.4267	1.249	1.221	1.15	1.175	1.205
	0.4273	2.559	2.515	2.467	2.467	2.478	2.497																	0.4273	1.249	1.221	1.15	1.175	1.205
	0.428	2.559	2.515	2.467	2.467	2.478	2.497																	0.428	1.249	1.221	1.15	1.175	1.205
	0.4287	2.559	2.515	2.467	2.467	2.478	2.497																	0.4287	1.249	1.221	1.15	1.175	1.205
	0.4293	2.559	2.515	2.467	2.467	2.478	2.497																	0.4293	1.249	1.221	1.15	1.175	1.205
	0.43	2.559	2.515	2.467	2.467	2.478	2.497																	0.43	1.249	1.221	1.15	1.175	1.205
	0.4307	2.559	2.515	2.467	2.467	2.478	2.497																	0.4307	1.249	1.221	1.15	1.175	1.205
	0.4313	2.559	2.515	2.467	2.467	2.478	2.497																	0.4313	1.249	1.221	1.15	1.175	1.205
	0.432	2.559	2.515	2.467	2.467	2.478	2.497																	0.432	1.249	1.221	1.15	1.175	1.205
	0.4327	2.559	2.515	2.467	2.467	2.478	2.497																	0.4327	1.249	1.221	1.15	1.175	1.205
	0.4333	2.559	2.515	2.467	2.467	2.478	2.497																	0.4333	1.25	1.221	1.15	1.175	1.205
	0.434	2.559	2.515	2.467	2.467	2.478	2.497																	0.434	1.25	1.221	1.15	1.175	1.205
	0.4347	2.559	2.515	2.467	2.467	2.477	2.497																	0.4347	1.25	1.221	1.15	1.176	1.205
	0.4353	2.559	2.515	2.467	2.467	2.477	2.497																	0.4353	1.25	1.221	1.15	1.176	1.205
	0.436	2.559	2.515	2.467	2.467	2.477	2.497																	0.436	1.25	1.221	1.15	1.176	1.205
	0.4367	2.559	2.515	2.467	2.467	2.477	2.497																	0.4367	1.25	1.221	1.15	1.176	1.205
	0.4373	2.559	2.515	2.467	2.467	2.477	2.497																	0.4373	1.25	1.221	1.15	1.176	1.205
	0.438	2.559	2.515	2.467	2.467	2.477	2.497																	0.438	1.25	1.221	1.15	1.176	1.205
	0.4387	2.559	2.515	2.467	2.467	2.477	2.497																	0.4387	1.25	1.221	1.15	1.176	1.205
	0.4393	2.559	2.515	2.467	2.467	2.477	2.497																	0.4393	1.25	1.221	1.15	1.176	1.205
	0.44	2.559	2.515	2.467	2.467	2.477	2.497																	0.44	1.25	1.221	1.15	1.176	1.205
	0.4407	2.559	2.515	2.467	2.467	2.477	2.497																	0.4407	1.25	1.221	1.15	1.176	1.205
	0.4413	2.559	2.515	2.467	2.467	2.477	2.497																	0.4413	1.249	1.221	1.15	1.176	1.205
	0.442	2.559	2.515	2.467	2.467	2.477	2.497																	0.442	1.249	1.221	1.15	1.176	1.205
	0.4427	2.559	2.515	2.467	2.467	2.477	2.497																	0.4427	1.249	1.221	1.15	1.176	1.205
	0.4433	2.559	2.515	2.467	2.467	2.477	2.497																	0.4433	1.249	1.221	1.15	1.176	1.205
	0.444	2.559	2.515	2.467	2.467	2.477	2.497																	0.444	1.249	1.221	1.15	1.176	1.205
	0.4447	2.559	2.515	2.467	2.467	2.477	2.497																	0.4447	1.249	1.221	1.15	1.176	1.205
	0.4453	2.559	2.515	2.467	2.467	2.477	2.497																	0.4453	1.249	1.221	1.15	1.176	1.205
	0.446	2.559	2.515	2.467	2.467	2.477	2.497																	0.446	1.249	1.221	1.15	1.176	1.205
	0.4467	2.559	2.515	2.467	2.467	2.477	2.497																	0.4467	1.249	1.221	1.15	1.176	1.205
	0.4473	2.559	2.515	2.467	2.467	2.477	2.497																	0.4473	1.249	1.221	1.15	1.176	1.205
	0.448	2.559	2.515	2.466	2.467	2.477	2.497																	0.448	1.249	1.221	1.15	1.176	1.205
	0.4487	2.559	2.515	2.466	2.467	2.477	2.497																	0.4487	1.249	1.221	1.15	1.175	1.205
	0.4493	2.56	2.515	2.466	2.467	2.477	2.497																	0.4493	1.249	1.221	1.15	1.175	1.205
	0.45	2.56	2.515	2.466	2.467	2.477	2.497																	0.45	1.249	1.221	1.15	1.175	1.205
	0.4507	2.56	2.515	2.466	2.467	2.477	2.497																	0.4507	1.249	1.221	1.15	1.175	1.205
	0.4513	2.56	2.515	2.466	2.467	2.477	2.497																	0.4513	1.249	1.221	1.15	1.175	1.205
	0.452	2.56	2.515	2.466	2.467	2.477	2.497																	0.452	1.249	1.221	1.15	1.175	1.205
	0.4527	2.56	2.515	2.466	2.467	2.477	2.497																	0.4527	1.249	1.221	1.15	1.175	1.205
	0.4533	2.56	2.515	2.466	2.467	2.477	2.497																	0.4533	1.249	1.221	1.15	1.175	1.205
	0.454	2.56	2.515	2.466	2.467	2.477	2.497																	0.454	1.249	1.221	1.15	1.175	1.205
	0.4547	2.56	2.515	2.466	2.467	2.477	2.497																	0.4547	1.25	1.221	1.15	1.175	1.205
	0.4553	2.56	2.515	2.466	2.467	2.477	2.497																	0.4553	1.25	1.221	1.15	1.175	1.205
	0.456	2.56	2.515	2.466	2.467	2.477	2.497																	0.456	1.25	1.221	1.15	1.175	1.205
	0.4567	2.56	2.515	2.466	2.467	2.477	2.497																	0.4567	1.25	1.221	1.15	1.175	1.205
	0.4573	2.56	2.515	2.466	2.467	2.477	2.497																	0.4573	1.25	1.221	1.15	1.175	1.205
	0.458	2.56	2.515	2.466	2.467	2.477	2.497																	0.458	1.25	1.221	1.15	1.175	1.205
	0.4587	2.56	2.515	2.466	2.467	2.477	2.497																	0.4587	1.249	1.221	1.15	1.175	1.205
	0.4593	2.56	2.515	2.466	2.467	2.477	2.497																	0.4593	1.249	1.221	1.15	1.175	1.205
	0.46	2.56	2.515	2.466	2.468	2.477	2.497																	0.46	1.249	1.221	1.15	1.175	1.205
	0.4607	2.56	2.515	2.466	2.468	2.477	2.497																	0.4607	1.249	1.221	1.15	1.175	1.206
	0.4613	2.56	2.515	2.466	2.468	2.477	2.497																	0.4613	1.249	1.221	1.15	1.175	1.206
	0.462	2.56	2.515	2.466	2.468	2.477	2.497																	0.462	1.249	1.221	1.15	1.175	1.206
	0.4627	2.56	2.515	2.466	2.468	2.477	2.497																	0.4627	1.249	1.221	1.15	1.175	1.206
	0.4633	2.56	2.515	2.466	2.468	2.477	2.497																	0.4633	1.249	1.221	1.15	1.175	1.206
	0.464	2.56	2.515	2.466	2.468	2.477	2.497																	0.464	1.249	1.221	1.15	1.175	1.206
	0.4647	2.56	2.515	2.466	2.468	2.477	2.497																	0.4647	1.249	1.221	1.15	1.175	1.206
	0.4653	2.56	2.515	2.466	2.468	2.477	2.497																	0.4653	1.249	1.221	1.15	1.175	1.206
	0.466	2.56	2.515	2.466	2.468	2.477	2.497																	0.466	1.249	1.221	1.15	1.175	1.206
	0.4667	2.56	2.515	2.466	2.468	2.477	2.497																	0.4667	1.249	1.221	1.15	1.175	1.206
	0.4673	2.56	2.515	2.466	2.468	2.477	2.497																	0.4673	1.249	1.221	1.15	1.175	1.206
	0.468	2.56	2.515	2.466	2.468	2.477	2.497																	0.468	1.249	1.221	1.15	1.175	1.206
	0.4687	2.56	2.515	2.466	2.468	2.477	2.497																	0.4687	1.249	1.221	1.15	1.175	1.206
	0.4693	2.56	2.515	2.466	2.468	2.477	2.497																	0.4693	1.249	1.221	1.151	1.175	1.206
	0.47	2.56	2.515	2.466	2.468	2.477	2.497																	0.47	1.249	1.221	1.151	1.175	1.206
	0.4707	2.56	2.515	2.466	2.467	2.477	2.497																	0.4707	1.249	1.221	1.151	1.175	1.206
	0.4713	2.56	2.515	2.466	2.467	2.477	2.497																	0.4713	1.25	1.221	1.151	1.175	1.206
	0.472	2.56	2.515	2.466	2.467	2.477	2.497																	0.472	1.25	1.221	1.151	1.175	1.206
	0.4727	2.56	2.515	2.466	2.467	2.477	2.497																	0.4727	1.25	1.221	1.151	1.175	1.206
	0.4733	2.56	2.515	2.466	2.467	2.477	2.497																	0.4733	1.25	1.221	1.151	1.175	1.206
	0.474	2.56	2.515	2.466	2.467	2.477	2.497																	0.474	1.25	1.221	1.151	1.175	1.206
	0.4747	2.56	2.515	2.466	2.467	2.477	2.497																	0.4747	1.25	1.221	1.151	1.175	1.206
	0.4753	2.56	2.515	2.466	2.467	2.477	2.497																	0.4753	1.25	1.221	1.15	1.175	1.206
	0.476	2.56	2.515	2.466	2.467	2.477	2.497																	0.476	1.25	1.221	1.15	1.175	1.206
	0.4767	2.56	2.515	2.466	2.467	2.477	2.497																	0.4767	1.25	1.221	1.15	1.175	1.206
	0.4773	2.56	2.515	2.466	2.467	2.477	2.497																	0.4773	1.25	1.221	1.15	1.175	1.206
	0.478	2.56	2.515	2.466	2.467	2.477	2.497																	0.478	1.25	1.221	1.15	1.175	1.206
	0.4787	2.56	2.515	2.466	2.467	2.477	2.497																	0.4787	1.25	1.221	1.15	1.175	1.206
	0.4793	2.56	2.515	2.466	2.467	2.477	2.497																	0.4793	1.25	1.221	1.15	1.175	1.206
	0.48	2.56	2.515	2.466	2.467	2.477	2.497																	0.48	1.25	1.221	1.15	1.175	1.206
	0.4807	2.56	2.515	2.466	2.467	2.477	2.497																	0.4807	1.25	1.221	1.15	1.175	1.206
	0.4813	2.56	2.515	2.466	2.467	2.477	2.497																	0.4813	1.25	1.221	1.15	1.175	1.206
	0.482	2.56	2.516	2.466	2.467	2.477	2.497																	0.482	1.25	1.221	1.15	1.175	1.206
	0.4827	2.56	2.516	2.466	2.467	2.477	2.497																	0.4827	1.25	1.221	1.15	1.175	1.206
	0.4833	2.56	2.516	2.466	2.467	2.477	2.497																	0.4833	1.249	1.221	1.15	1.175	1.206
	0.484	2.56	2.516	2.466	2.467	2.477	2.497																	0.484	1.249	1.221	1.15	1.175	1.206
	0.4847	2.56	2.516	2.467	2.467	2.477	2.497																	0.4847	1.249	1.221	1.15	1.175	1.206
	0.4853	2.56	2.516	2.467	2.467	2.477	2.497																	0.4853	1.249	1.221	1.15	1.175	1.206
	0.486	2.56	2.516	2.467	2.467	2.477	2.497																	0.486	1.249	1.221	1.15	1.175	1.206
	0.4867	2.56	2.516	2.467	2.467	2.477	2.497																	0.4867	1.249	1.221	1.15	1.175	1.206
	0.4873	2.56	2.516	2.467	2.467	2.477	2.497																	0.4873	1.249	1.221	1.15	1.175	1.206
	0.488	2.56	2.516	2.467	2.467	2.477	2.497																	0.488	1.249	1.221	1.15	1.175	1.206
	0.4887	2.56	2.516	2.467	2.467	2.477	2.497																	0.4887	1.249	1.221	1.15	1.175	1.206
	0.4893	2.56	2.516	2.467	2.467	2.477	2.497																	0.4893	1.249	1.221	1.15	1.175	1.206
	0.49	2.56	2.516	2.467	2.467	2.477	2.497																	0.49	1.249	1.221	1.15	1.176	1.206
	0.4907	2.56	2.516	2.467	2.467	2.477	2.497																	0.4907	1.249	1.221	1.15	1.176	1.206
	0.4913	2.56	2.516	2.467	2.467	2.477	2.497																	0.4913	1.249	1.221	1.15	1.176	1.206
	0.492	2.56	2.516	2.467	2.467	2.477	2.497																	0.492	1.249	1.221	1.15	1.176	1.206
	0.4927	2.56	2.516	2.467	2.467	2.477	2.496																	0.4927	1.249	1.221	1.15	1.176	1.205
	0.4933	2.56	2.516	2.467	2.467	2.477	2.496																	0.4933	1.249	1.221	1.15	1.176	1.205
	0.494	2.56	2.516	2.467	2.467	2.477	2.496																	0.494	1.249	1.221	1.15	1.176	1.205
	0.4947	2.56	2.516	2.467	2.467	2.477	2.496																	0.4947	1.249	1.221	1.15	1.176	1.205
	0.4953	2.56	2.516	2.467	2.467	2.477	2.496																	0.4953	1.249	1.221	1.15	1.176	1.205
	0.496	2.56	2.516	2.467	2.467	2.477	2.496																	0.496	1.249	1.221	1.15	1.176	1.205
	0.4967	2.56	2.516	2.467	2.467	2.477	2.496																	0.4967	1.249	1.221	1.15	1.176	1.205
	0.4973	2.56	2.516	2.467	2.467	2.477	2.496																	0.4973	1.249	1.221	1.15	1.176	1.205
	0.498	2.559	2.516	2.467	2.467	2.477	2.496																	0.498	1.249	1.221	1.15	1.176	1.205
	0.4987	2.559	2.516	2.467	2.467	2.477	2.496																	0.4987	1.249	1.221	1.15	1.176	1.205
	0.4993	2.559	2.516	2.467	2.467	2.477	2.495																	0.4993	1.249	1.221	1.15	1.176	1.205
	0.5	2.559	2.516	2.467	2.467	2.477	2.495																	0.5	1.249	1.221	1.15	1.176	1.205
	0.5007	2.559	2.516	2.467	2.467	2.476	2.495																	0.5007	1.249	1.221	1.15	1.176	1.205
	0.5013	2.559	2.516	2.467	2.467	2.476	2.495																	0.5013	1.249	1.221	1.15	1.176	1.205
	0.502	2.559	2.516	2.467	2.467	2.476	2.495																	0.502	1.249	1.221	1.15	1.176	1.205
	0.5027	2.559	2.516	2.467	2.467	2.476	2.495																	0.5027	1.249	1.221	1.15	1.176	1.205
	0.5033	2.559	2.516	2.467	2.467	2.476	2.495																	0.5033	1.249	1.221	1.15	1.176	1.205
	0.504	2.559	2.516	2.467	2.467	2.476	2.495																	0.504	1.249	1.221	1.15	1.176	1.205
	0.5047	2.559	2.516	2.467	2.467	2.476	2.495																	0.5047	1.249	1.221	1.15	1.176	1.205
	0.5053	2.559	2.517	2.467	2.467	2.476	2.495																	0.5053	1.249	1.221	1.15	1.176	1.205
	0.506	2.559	2.517	2.467	2.468	2.476	2.495																	0.506	1.249	1.221	1.15	1.176	1.205
	0.5067	2.559	2.517	2.467	2.468	2.476	2.495																	0.5067	1.249	1.221	1.15	1.176	1.205
	0.5073	2.559	2.517	2.467	2.468	2.476	2.495																	0.5073	1.249	1.221	1.15	1.176	1.206
	0.508	2.559	2.517	2.467	2.468	2.476	2.494																	0.508	1.249	1.221	1.15	1.176	1.206
	0.5087	2.559	2.517	2.467	2.468	2.476	2.494																	0.5087	1.249	1.221	1.15	1.176	1.206
	0.5093	2.559	2.517	2.467	2.468	2.476	2.494																	0.5093	1.249	1.221	1.15	1.176	1.206
	0.51	2.559	2.517	2.467	2.468	2.476	2.494																	0.51	1.249	1.221	1.15	1.176	1.206
	0.5107	2.559	2.517	2.467	2.468	2.476	2.494																	0.5107	1.249	1.221	1.15	1.176	1.206
	0.5113	2.559	2.517	2.467	2.468	2.476	2.494																	0.5113	1.249	1.221	1.15	1.176	1.206
	0.512	2.559	2.517	2.467	2.468	2.476	2.494																	0.512	1.249	1.221	1.15	1.176	1.206
	0.5127	2.559	2.517	2.467	2.468	2.476	2.494																	0.5127	1.249	1.221	1.15	1.176	1.206
	0.5133	2.559	2.517	2.467	2.468	2.476	2.494																	0.5133	1.249	1.221	1.15	1.176	1.206
	0.514	2.559	2.517	2.467	2.468	2.476	2.494																	0.514	1.249	1.221	1.15	1.176	1.206
	0.5147	2.559	2.517	2.467	2.468	2.477	2.494																	0.5147	1.249	1.221	1.15	1.176	1.206
	0.5153	2.559	2.517	2.467	2.468	2.477	2.494																	0.5153	1.249	1.221	1.15	1.176	1.206
	0.516	2.559	2.517	2.467	2.468	2.477	2.494																	0.516	1.249	1.221	1.15	1.175	1.206
	0.5167	2.559	2.517	2.467	2.468	2.477	2.494																	0.5167	1.249	1.221	1.15	1.175	1.206
	0.5173	2.559	2.517	2.467	2.468	2.477	2.494																	0.5173	1.249	1.221	1.15	1.175	1.206
	0.518	2.559	2.517	2.467	2.468	2.477	2.494																	0.518	1.249	1.221	1.15	1.175	1.206
	0.5187	2.559	2.517	2.467	2.468	2.477	2.494																	0.5187	1.249	1.221	1.15	1.175	1.206
	0.5193	2.559	2.517	2.467	2.468	2.477	2.494																	0.5193	1.249	1.221	1.15	1.175	1.206
	0.52	2.559	2.517	2.467	2.468	2.477	2.494																	0.52	1.249	1.221	1.15	1.175	1.206
	0.5207	2.559	2.516	2.467	2.468	2.477	2.495																	0.5207	1.249	1.221	1.15	1.175	1.206
	0.5213	2.559	2.516	2.467	2.468	2.477	2.495																	0.5213	1.249	1.221	1.15	1.175	1.206
	0.522	2.559	2.516	2.467	2.467	2.477	2.495																	0.522	1.249	1.221	1.15	1.175	1.206
	0.5227	2.559	2.516	2.467	2.467	2.477	2.495																	0.5227	1.249	1.221	1.15	1.175	1.206
	0.5233	2.559	2.516	2.467	2.467	2.477	2.495																	0.5233	1.249	1.221	1.15	1.175	1.206
	0.524	2.559	2.516	2.467	2.467	2.477	2.495																	0.524	1.249	1.221	1.15	1.175	1.206
	0.5247	2.559	2.516	2.467	2.467	2.477	2.495																	0.5247	1.249	1.221	1.15	1.175	1.206
	0.5253	2.559	2.516	2.467	2.467	2.477	2.495																	0.5253	1.249	1.221	1.15	1.175	1.206
	0.526	2.559	2.516	2.467	2.467	2.477	2.495																	0.526	1.249	1.221	1.15	1.175	1.206
	0.5267	2.559	2.516	2.467	2.467	2.477	2.495																	0.5267	1.249	1.221	1.15	1.175	1.206
	0.5273	2.559	2.516	2.467	2.467	2.477	2.495																	0.5273	1.249	1.221	1.15	1.175	1.206
	0.528	2.559	2.516	2.467	2.467	2.477	2.495																	0.528	1.249	1.221	1.15	1.175	1.206
	0.5287	2.559	2.516	2.467	2.467	2.477	2.495																	0.5287	1.249	1.221	1.15	1.176	1.206
	0.5293	2.559	2.516	2.467	2.467	2.477	2.495																	0.5293	1.249	1.221	1.15	1.176	1.206
	0.53	2.559	2.516	2.467	2.467	2.477	2.496																	0.53	1.249	1.221	1.15	1.176	1.206
	0.5307	2.559	2.516	2.467	2.467	2.477	2.496																	0.5307	1.249	1.221	1.15	1.176	1.206
	0.5313	2.559	2.516	2.467	2.467	2.477	2.496																	0.5313	1.249	1.221	1.15	1.175	1.206
	0.532	2.559	2.516	2.467	2.467	2.477	2.496																	0.532	1.249	1.221	1.15	1.175	1.206
	0.5327	2.559	2.516	2.467	2.467	2.477	2.496																	0.5327	1.249	1.221	1.15	1.175	1.206
	0.5333	2.559	2.516	2.467	2.467	2.477	2.496																	0.5333	1.249	1.221	1.15	1.175	1.206
	0.534	2.559	2.516	2.467	2.467	2.477	2.496																	0.534	1.249	1.221	1.15	1.175	1.206
	0.5347	2.559	2.516	2.467	2.467	2.477	2.496																	0.5347	1.249	1.221	1.15	1.175	1.206
	0.5353	2.559	2.516	2.467	2.467	2.477	2.496																	0.5353	1.249	1.221	1.15	1.175	1.206
	0.536	2.559	2.516	2.467	2.467	2.477	2.496																	0.536	1.249	1.221	1.15	1.175	1.206
	0.5367	2.559	2.516	2.467	2.467	2.477	2.497																	0.5367	1.249	1.221	1.15	1.175	1.206
	0.5373	2.559	2.516	2.467	2.467	2.477	2.497																	0.5373	1.249	1.221	1.15	1.175	1.206
	0.538	2.559	2.516	2.467	2.467	2.477	2.497																	0.538	1.249	1.221	1.15	1.175	1.206
	0.5387	2.559	2.516	2.467	2.467	2.477	2.497																	0.5387	1.249	1.221	1.15	1.175	1.206
	0.5393	2.559	2.516	2.467	2.467	2.477	2.497																	0.5393	1.249	1.221	1.15	1.175	1.206
	0.54	2.559	2.516	2.467	2.467	2.477	2.497																	0.54	1.249	1.221	1.15	1.175	1.206
	0.5407	2.558	2.516	2.467	2.467	2.477	2.497																	0.5407	1.249	1.221	1.15	1.175	1.206
	0.5413	2.558	2.516	2.467	2.467	2.477	2.497																	0.5413	1.249	1.221	1.15	1.175	1.206
	0.542	2.558	2.516	2.467	2.467	2.477	2.497																	0.542	1.249	1.221	1.15	1.175	1.206
	0.5427	2.558	2.516	2.467	2.467	2.477	2.497																	0.5427	1.249	1.221	1.15	1.175	1.206
	0.5433	2.558	2.516	2.467	2.467	2.477	2.497																	0.5433	1.249	1.221	1.15	1.175	1.206
	0.544	2.558	2.516	2.467	2.467	2.477	2.497																	0.544	1.249	1.221	1.15	1.175	1.205
	0.5447	2.558	2.516	2.467	2.467	2.477	2.497																	0.5447	1.249	1.221	1.15	1.175	1.205
	0.5453	2.558	2.516	2.467	2.467	2.477	2.497																	0.5453	1.249	1.221	1.15	1.175	1.205
	0.546	2.558	2.516	2.467	2.467	2.477	2.497																	0.546	1.249	1.221	1.151	1.175	1.205
	0.5467	2.558	2.516	2.467	2.467	2.477	2.497																	0.5467	1.249	1.221	1.151	1.175	1.205
	0.5473	2.558	2.516	2.467	2.467	2.477	2.497																	0.5473	1.249	1.221	1.151	1.175	1.205
	0.548	2.558	2.516	2.467	2.467	2.477	2.497																	0.548	1.249	1.221	1.151	1.175	1.205
	0.5487	2.558	2.516	2.467	2.467	2.477	2.497																	0.5487	1.249	1.221	1.151	1.175	1.205
	0.5493	2.558	2.516	2.467	2.467	2.477	2.497																	0.5493	1.249	1.221	1.151	1.175	1.205
	0.55	2.558	2.516	2.467	2.467	2.477	2.497																	0.55	1.249	1.221	1.151	1.175	1.205
	0.5507	2.558	2.516	2.467	2.467	2.477	2.497																	0.5507	1.249	1.221	1.151	1.175	1.205
	0.5513	2.558	2.516	2.467	2.467	2.477	2.497																	0.5513	1.249	1.221	1.151	1.175	1.205
	0.552	2.558	2.516	2.467	2.467	2.477	2.497																	0.552	1.249	1.221	1.151	1.175	1.205
	0.5527	2.558	2.516	2.467	2.467	2.477	2.497																	0.5527	1.249	1.221	1.151	1.175	1.206
	0.5533	2.558	2.516	2.467	2.467	2.477	2.497																	0.5533	1.249	1.221	1.151	1.175	1.206
	0.554	2.558	2.516	2.467	2.467	2.477	2.497																	0.554	1.249	1.221	1.151	1.175	1.206
	0.5547	2.558	2.516	2.467	2.467	2.477	2.497																	0.5547	1.249	1.221	1.151	1.175	1.206
	0.5553	2.558	2.516	2.467	2.467	2.477	2.497																	0.5553	1.249	1.221	1.151	1.175	1.206
	0.556	2.558	2.516	2.467	2.467	2.477	2.497																	0.556	1.249	1.221	1.151	1.175	1.206
	0.5567	2.558	2.516	2.467	2.467	2.477	2.497																	0.5567	1.249	1.221	1.151	1.175	1.206
	0.5573	2.558	2.516	2.467	2.467	2.477	2.497																	0.5573	1.249	1.221	1.151	1.175	1.206
	0.558	2.558	2.516	2.467	2.467	2.477	2.497																	0.558	1.249	1.221	1.151	1.176	1.206
	0.5587	2.558	2.516	2.467	2.467	2.477	2.497																	0.5587	1.249	1.221	1.151	1.176	1.206
	0.5593	2.558	2.516	2.467	2.467	2.477	2.497																	0.5593	1.249	1.221	1.151	1.176	1.206
	0.56	2.558	2.516	2.467	2.467	2.477	2.497																	0.56	1.249	1.221	1.151	1.176	1.206
	0.5607	2.558	2.516	2.467	2.467	2.477	2.498																	0.5607	1.249	1.221	1.151	1.176	1.206
	0.5613	2.558	2.516	2.467	2.467	2.477	2.498																	0.5613	1.249	1.221	1.151	1.176	1.206
	0.562	2.559	2.516	2.467	2.467	2.477	2.498																	0.562	1.249	1.221	1.151	1.176	1.206
	0.5627	2.559	2.516	2.467	2.467	2.477	2.498																	0.5627	1.249	1.221	1.151	1.176	1.206
	0.5633	2.559	2.516	2.468	2.467	2.477	2.498																	0.5633	1.249	1.221	1.151	1.176	1.206
	0.564	2.559	2.516	2.468	2.467	2.477	2.498																	0.564	1.249	1.221	1.151	1.176	1.206
	0.5647	2.559	2.516	2.468	2.467	2.477	2.498																	0.5647	1.249	1.221	1.151	1.176	1.206
	0.5653	2.559	2.516	2.468	2.467	2.477	2.498																	0.5653	1.249	1.221	1.151	1.176	1.206
	0.566	2.559	2.516	2.468	2.467	2.477	2.498																	0.566	1.249	1.221	1.151	1.176	1.206
	0.5667	2.559	2.516	2.468	2.466	2.477	2.498																	0.5667	1.249	1.221	1.151	1.176	1.206
	0.5673	2.559	2.516	2.468	2.466	2.477	2.498																	0.5673	1.249	1.221	1.151	1.176	1.206
	0.568	2.559	2.516	2.468	2.466	2.477	2.498																	0.568	1.249	1.221	1.151	1.176	1.206
	0.5687	2.559	2.516	2.468	2.466	2.477	2.498																	0.5687	1.249	1.221	1.151	1.176	1.206
	0.5693	2.559	2.516	2.468	2.466	2.477	2.498																	0.5693	1.249	1.221	1.151	1.176	1.206
	0.57	2.559	2.516	2.468	2.466	2.477	2.498																	0.57	1.249	1.221	1.151	1.176	1.206
	0.5707	2.559	2.516	2.468	2.466	2.477	2.498																	0.5707	1.249	1.221	1.151	1.176	1.206
	0.5713	2.559	2.516	2.468	2.466	2.477	2.498																	0.5713	1.249	1.221	1.151	1.176	1.206
	0.572	2.559	2.516	2.468	2.466	2.477	2.498																	0.572	1.249	1.221	1.151	1.176	1.206
	0.5727	2.559	2.516	2.468	2.466	2.477	2.498																	0.5727	1.249	1.221	1.151	1.176	1.206
	0.5733	2.559	2.516	2.468	2.466	2.477	2.498																	0.5733	1.249	1.221	1.151	1.176	1.206
	0.574	2.559	2.516	2.468	2.466	2.477	2.498																	0.574	1.249	1.221	1.151	1.176	1.206
	0.5747	2.559	2.516	2.468	2.466	2.477	2.498																	0.5747	1.249	1.221	1.151	1.176	1.206
	0.5753	2.559	2.516	2.468	2.467	2.477	2.498																	0.5753	1.249	1.221	1.151	1.176	1.206
	0.576	2.559	2.516	2.468	2.467	2.477	2.498																	0.576	1.249	1.221	1.151	1.176	1.206
	0.5767	2.559	2.516	2.468	2.467	2.477	2.498																	0.5767	1.249	1.221	1.151	1.176	1.206
	0.5773	2.559	2.516	2.468	2.467	2.477	2.498																	0.5773	1.249	1.221	1.151	1.176	1.206
	0.578	2.559	2.516	2.468	2.467	2.477	2.498																	0.578	1.249	1.221	1.151	1.176	1.206
	0.5787	2.559	2.516	2.468	2.467	2.477	2.498																	0.5787	1.25	1.221	1.151	1.176	1.206
	0.5793	2.559	2.516	2.468	2.467	2.477	2.498																	0.5793	1.25	1.221	1.151	1.176	1.206
	0.58	2.559	2.516	2.468	2.467	2.477	2.498																	0.58	1.25	1.221	1.151	1.176	1.206
	0.5807	2.559	2.516	2.468	2.467	2.477	2.498																	0.5807	1.25	1.221	1.151	1.176	1.206
	0.5813	2.559	2.516	2.468	2.467	2.477	2.498																	0.5813	1.25	1.221	1.151	1.176	1.206
	0.582	2.559	2.516	2.468	2.467	2.477	2.498																	0.582	1.25	1.221	1.151	1.176	1.206
	0.5827	2.559	2.516	2.468	2.467	2.477	2.498																	0.5827	1.25	1.221	1.151	1.176	1.206
	0.5833	2.559	2.516	2.468	2.467	2.477	2.498																	0.5833	1.25	1.221	1.15	1.176	1.206
	0.584	2.559	2.516	2.468	2.467	2.477	2.498																	0.584	1.25	1.221	1.15	1.176	1.206
	0.5847	2.559	2.516	2.467	2.467	2.477	2.498																	0.5847	1.25	1.221	1.15	1.176	1.206
	0.5853	2.559	2.516	2.467	2.467	2.477	2.498																	0.5853	1.25	1.221	1.15	1.176	1.206
	0.586	2.559	2.516	2.467	2.467	2.477	2.498																	0.586	1.25	1.221	1.15	1.176	1.206
	0.5867	2.559	2.516	2.467	2.467	2.477	2.498																	0.5867	1.25	1.221	1.15	1.176	1.206
	0.5873	2.559	2.516	2.467	2.467	2.477	2.498																	0.5873	1.25	1.221	1.15	1.176	1.206
	0.588	2.559	2.516	2.467	2.467	2.477	2.498																	0.588	1.25	1.221	1.15	1.176	1.206
	0.5887	2.559	2.516	2.467	2.467	2.477	2.498																	0.5887	1.25	1.221	1.15	1.176	1.206
	0.5893	2.559	2.516	2.467	2.467	2.477	2.498																	0.5893	1.25	1.221	1.15	1.176	1.206
	0.59	2.559	2.516	2.467	2.467	2.477	2.498																	0.59	1.25	1.221	1.15	1.176	1.206
	0.5907	2.559	2.516	2.467	2.467	2.477	2.498																	0.5907	1.25	1.221	1.15	1.176	1.206
	0.5913	2.559	2.516	2.467	2.467	2.477	2.498																	0.5913	1.25	1.221	1.15	1.176	1.206
	0.592	2.559	2.516	2.467	2.467	2.477	2.498																	0.592	1.249	1.221	1.15	1.176	1.206
	0.5927	2.56	2.516	2.467	2.467	2.477	2.498																	0.5927	1.249	1.221	1.15	1.176	1.206
	0.5933	2.56	2.516	2.467	2.467	2.477	2.498																	0.5933	1.249	1.221	1.15	1.176	1.206
	0.594	2.56	2.516	2.467	2.467	2.477	2.498																	0.594	1.249	1.221	1.15	1.176	1.206
	0.5947	2.56	2.516	2.467	2.467	2.477	2.498																	0.5947	1.249	1.221	1.15	1.176	1.206
	0.5953	2.56	2.516	2.467	2.467	2.477	2.498																	0.5953	1.249	1.221	1.15	1.176	1.206
	0.596	2.56	2.516	2.467	2.467	2.477	2.498																	0.596	1.249	1.221	1.15	1.176	1.206
	0.5967	2.56	2.516	2.467	2.467	2.478	2.498																	0.5967	1.249	1.221	1.15	1.176	1.206
	0.5973	2.56	2.516	2.467	2.467	2.478	2.498																	0.5973	1.249	1.221	1.15	1.176	1.206
	0.598	2.56	2.516	2.467	2.467	2.477	2.498																	0.598	1.249	1.221	1.15	1.176	1.206
	0.5987	2.56	2.516	2.467	2.467	2.477	2.498																	0.5987	1.249	1.221	1.15	1.176	1.206
	0.5993	2.56	2.516	2.467	2.467	2.477	2.498																	0.5993	1.249	1.221	1.15	1.176	1.206
	0.6	2.56	2.516	2.467	2.467	2.477	2.498																	0.6	1.249	1.221	1.15	1.176	1.206
	0.6007	2.56	2.516	2.467	2.467	2.477	2.498																	0.6007	1.249	1.221	1.15	1.176	1.206
	0.6013	2.56	2.516	2.467	2.467	2.477	2.498																	0.6013	1.249	1.221	1.15	1.176	1.206
	0.602	2.56	2.516	2.467	2.467	2.477	2.498																	0.602	1.249	1.221	1.15	1.176	1.206
	0.6027	2.56	2.516	2.467	2.467	2.477	2.498																	0.6027	1.249	1.221	1.15	1.176	1.206
	0.6033	2.56	2.516	2.467	2.467	2.477	2.498																	0.6033	1.249	1.221	1.15	1.176	1.206
	0.604	2.56	2.516	2.467	2.467	2.477	2.498																	0.604	1.249	1.221	1.15	1.176	1.206
	0.6047	2.56	2.516	2.467	2.467	2.477	2.498																	0.6047	1.249	1.221	1.15	1.176	1.206
	0.6053	2.56	2.516	2.467	2.467	2.477	2.498																	0.6053	1.249	1.221	1.15	1.176	1.206
	0.606	2.56	2.516	2.467	2.467	2.477	2.498																	0.606	1.249	1.221	1.15	1.176	1.206
	0.6067	2.56	2.516	2.467	2.467	2.477	2.498																	0.6067	1.249	1.221	1.15	1.176	1.206
	0.6073	2.56	2.516	2.467	2.467	2.477	2.498																	0.6073	1.249	1.221	1.15	1.176	1.206
	0.608	2.56	2.516	2.467	2.467	2.477	2.498																	0.608	1.249	1.221	1.15	1.176	1.206
	0.6087	2.56	2.516	2.467	2.467	2.477	2.498																	0.6087	1.249	1.221	1.15	1.176	1.206
	0.6093	2.56	2.516	2.467	2.467	2.477	2.498																	0.6093	1.249	1.221	1.15	1.176	1.206
	0.61	2.56	2.516	2.467	2.467	2.478	2.498																	0.61	1.249	1.221	1.15	1.176	1.206
	0.6107	2.56	2.516	2.467	2.467	2.478	2.498																	0.6107	1.249	1.221	1.15	1.176	1.206
	0.6113	2.56	2.516	2.467	2.467	2.478	2.498																	0.6113	1.249	1.221	1.15	1.176	1.206
	0.612	2.56	2.516	2.467	2.467	2.478	2.498																	0.612	1.249	1.221	1.15	1.176	1.206
	0.6127	2.56	2.516	2.467	2.467	2.478	2.498																	0.6127	1.249	1.221	1.15	1.176	1.206
	0.6133	2.56	2.516	2.467	2.468	2.478	2.498																	0.6133	1.249	1.221	1.15	1.176	1.206
	0.614	2.56	2.516	2.467	2.468	2.478	2.498																	0.614	1.249	1.221	1.15	1.176	1.206
	0.6147	2.56	2.516	2.467	2.468	2.478	2.498																	0.6147	1.249	1.221	1.15	1.176	1.206
	0.6153	2.56	2.516	2.467	2.468	2.478	2.498																	0.6153	1.25	1.221	1.15	1.176	1.206
	0.616	2.56	2.516	2.467	2.468	2.478	2.498																	0.616	1.25	1.221	1.15	1.176	1.206
	0.6167	2.56	2.516	2.467	2.468	2.478	2.498																	0.6167	1.25	1.221	1.15	1.176	1.206
	0.6173	2.56	2.516	2.467	2.468	2.478	2.498																	0.6173	1.25	1.221	1.15	1.176	1.206
	0.618	2.56	2.516	2.468	2.468	2.478	2.498																	0.618	1.25	1.221	1.15	1.176	1.206
	0.6187	2.56	2.516	2.468	2.468	2.478	2.498																	0.6187	1.25	1.221	1.15	1.176	1.206
	0.6193	2.56	2.516	2.468	2.468	2.478	2.498																	0.6193	1.25	1.221	1.15	1.176	1.206
	0.62	2.56	2.516	2.468	2.468	2.478	2.498																	0.62	1.25	1.221	1.15	1.176	1.206
	0.6207	2.56	2.516	2.468	2.468	2.478	2.498																	0.6207	1.25	1.221	1.15	1.176	1.206
	0.6213	2.56	2.516	2.468	2.468	2.478	2.498																	0.6213	1.25	1.221	1.15	1.176	1.205
	0.622	2.56	2.516	2.468	2.468	2.478	2.498																	0.622	1.25	1.221	1.15	1.176	1.205
	0.6227	2.56	2.516	2.468	2.468	2.478	2.498																	0.6227	1.25	1.221	1.15	1.176	1.205
	0.6233	2.56	2.516	2.468	2.468	2.478	2.498																	0.6233	1.25	1.221	1.15	1.176	1.205
	0.624	2.56	2.516	2.468	2.468	2.478	2.498																	0.624	1.25	1.221	1.15	1.176	1.205
	0.6247	2.56	2.516	2.468	2.468	2.478	2.498																	0.6247	1.25	1.221	1.15	1.176	1.205
	0.6253	2.56	2.516	2.468	2.468	2.478	2.498																	0.6253	1.25	1.221	1.15	1.176	1.205
	0.626	2.56	2.516	2.468	2.468	2.478	2.498																	0.626	1.25	1.221	1.15	1.176	1.205
	0.6267	2.56	2.516	2.468	2.468	2.478	2.498																	0.6267	1.25	1.221	1.15	1.176	1.205
	0.6273	2.56	2.516	2.468	2.468	2.478	2.498																	0.6273	1.25	1.221	1.15	1.176	1.205
	0.628	2.56	2.516	2.468	2.468	2.478	2.498																	0.628	1.25	1.221	1.15	1.176	1.205
	0.6287	2.56	2.516	2.468	2.468	2.478	2.498																	0.6287	1.25	1.221	1.15	1.176	1.205
	0.6293	2.56	2.516	2.468	2.468	2.478	2.498																	0.6293	1.25	1.221	1.15	1.176	1.205
	0.63	2.56	2.516	2.468	2.468	2.478	2.497																	0.63	1.25	1.221	1.15	1.176	1.205
	0.6307	2.56	2.516	2.468	2.468	2.478	2.497																	0.6307	1.25	1.221	1.15	1.175	1.205
	0.6313	2.56	2.516	2.468	2.468	2.478	2.497																	0.6313	1.249	1.221	1.15	1.175	1.205
	0.632	2.56	2.516	2.468	2.468	2.478	2.497																	0.632	1.249	1.221	1.15	1.175	1.206
	0.6327	2.56	2.515	2.468	2.468	2.478	2.497																	0.6327	1.249	1.221	1.15	1.175	1.206
	0.6333	2.56	2.515	2.468	2.468	2.478	2.497																	0.6333	1.249	1.221	1.15	1.175	1.206
	0.634	2.56	2.515	2.468	2.468	2.478	2.497																	0.634	1.249	1.221	1.15	1.175	1.206
	0.6347	2.56	2.515	2.468	2.468	2.478	2.497																	0.6347	1.249	1.221	1.15	1.175	1.206
	0.6353	2.56	2.515	2.468	2.468	2.478	2.497																	0.6353	1.249	1.221	1.15	1.175	1.206
	0.636	2.56	2.515	2.468	2.468	2.478	2.497																	0.636	1.249	1.221	1.15	1.175	1.206
	0.6367	2.56	2.515	2.468	2.468	2.478	2.497																	0.6367	1.249	1.221	1.15	1.175	1.206
	0.6373	2.56	2.515	2.468	2.468	2.478	2.497																	0.6373	1.249	1.221	1.15	1.175	1.206
	0.638	2.56	2.515	2.468	2.468	2.478	2.497																	0.638	1.249	1.221	1.15	1.175	1.206
	0.6387	2.56	2.515	2.468	2.468	2.478	2.497																	0.6387	1.249	1.221	1.15	1.175	1.206
	0.6393	2.56	2.515	2.468	2.468	2.478	2.497																	0.6393	1.249	1.221	1.15	1.175	1.206
	0.64	2.56	2.515	2.468	2.468	2.478	2.497																	0.64	1.249	1.221	1.15	1.175	1.206
	0.6407	2.56	2.515	2.468	2.468	2.478	2.497																	0.6407	1.249	1.221	1.15	1.175	1.206
	0.6413	2.56	2.515	2.468	2.468	2.478	2.497																	0.6413	1.249	1.221	1.15	1.175	1.206
	0.642	2.56	2.515	2.468	2.468	2.478	2.497																	0.642	1.249	1.221	1.15	1.175	1.206
	0.6427	2.56	2.515	2.468	2.468	2.478	2.497																	0.6427	1.249	1.221	1.15	1.175	1.206
	0.6433	2.56	2.515	2.468	2.468	2.478	2.497																	0.6433	1.249	1.221	1.15	1.175	1.206
	0.644	2.56	2.515	2.468	2.468	2.478	2.497																	0.644	1.249	1.221	1.15	1.175	1.206
	0.6447	2.56	2.515	2.468	2.468	2.478	2.497																	0.6447	1.249	1.221	1.15	1.175	1.206
	0.6453	2.56	2.515	2.468	2.468	2.478	2.497																	0.6453	1.249	1.221	1.15	1.175	1.206
	0.646	2.56	2.515	2.468	2.468	2.478	2.497																	0.646	1.249	1.221	1.15	1.175	1.206
	0.6467	2.56	2.515	2.468	2.468	2.478	2.497																	0.6467	1.249	1.221	1.15	1.175	1.206
	0.6473	2.56	2.515	2.468	2.468	2.478	2.497																	0.6473	1.249	1.221	1.15	1.175	1.206
	0.648	2.56	2.515	2.468	2.468	2.478	2.497																	0.648	1.249	1.221	1.15	1.175	1.206
	0.6487	2.56	2.515	2.468	2.468	2.478	2.497																	0.6487	1.249	1.221	1.15	1.175	1.206
	0.6493	2.56	2.515	2.468	2.468	2.478	2.497																	0.6493	1.249	1.221	1.15	1.175	1.206
	0.65	2.56	2.515	2.468	2.468	2.478	2.497																	0.65	1.249	1.221	1.15	1.175	1.206
	0.6507	2.56	2.515	2.468	2.468	2.478	2.497																	0.6507	1.249	1.221	1.15	1.175	1.206
	0.6513	2.56	2.515	2.468	2.468	2.478	2.497																	0.6513	1.249	1.221	1.15	1.175	1.206
	0.652	2.56	2.515	2.468	2.468	2.478	2.497																	0.652	1.249	1.221	1.15	1.175	1.206
	0.6527	2.56	2.515	2.468	2.468	2.478	2.497																	0.6527	1.249	1.221	1.15	1.175	1.206
	0.6533	2.56	2.515	2.468	2.468	2.478	2.497																	0.6533	1.249	1.221	1.15	1.175	1.206
	0.654	2.56	2.515	2.468	2.468	2.478	2.497																	0.654	1.249	1.221	1.15	1.175	1.206
	0.6547	2.56	2.515	2.468	2.468	2.478	2.497																	0.6547	1.249	1.221	1.15	1.175	1.206
	0.6553	2.56	2.515	2.468	2.468	2.478	2.497																	0.6553	1.249	1.221	1.15	1.175	1.206
	0.656	2.56	2.515	2.468	2.468	2.478	2.497																	0.656	1.249	1.221	1.15	1.175	1.206
	0.6567	2.56	2.515	2.468	2.468	2.478	2.497																	0.6567	1.249	1.221	1.15	1.175	1.206
	0.6573	2.56	2.515	2.468	2.468	2.478	2.497																	0.6573	1.249	1.221	1.15	1.175	1.206
	0.658	2.56	2.515	2.468	2.468	2.478	2.497																	0.658	1.249	1.221	1.15	1.175	1.206
	0.6587	2.56	2.515	2.468	2.468	2.478	2.497																	0.6587	1.249	1.221	1.15	1.175	1.206
	0.6593	2.56	2.515	2.468	2.468	2.478	2.497																	0.6593	1.249	1.221	1.15	1.175	1.206
	0.66	2.56	2.515	2.468	2.468	2.478	2.497																	0.66	1.249	1.221	1.15	1.175	1.206
	0.6607	2.56	2.515	2.468	2.468	2.478	2.497																	0.6607	1.249	1.221	1.15	1.175	1.206
	0.6613	2.56	2.515	2.468	2.468	2.478	2.497																	0.6613	1.249	1.221	1.15	1.175	1.206
	0.662	2.56	2.515	2.468	2.468	2.478	2.497																	0.662	1.249	1.221	1.15	1.175	1.206
	0.6627	2.56	2.515	2.468	2.468	2.478	2.497																	0.6627	1.249	1.221	1.15	1.175	1.206
	0.6633	2.56	2.515	2.468	2.468	2.478	2.497																	0.6633	1.249	1.221	1.15	1.175	1.206
	0.664	2.56	2.515	2.468	2.468	2.478	2.497																	0.664	1.249	1.221	1.15	1.175	1.206
	0.6647	2.56	2.515	2.468	2.468	2.478	2.497																	0.6647	1.249	1.221	1.15	1.175	1.206
	0.6653	2.56	2.515	2.468	2.468	2.478	2.497																	0.6653	1.249	1.221	1.15	1.175	1.206
	0.666	2.56	2.515	2.468	2.468	2.478	2.497																	0.666	1.249	1.221	1.15	1.175	1.206
	0.6667	2.56	2.515	2.468	2.468	2.478	2.498																	0.6667	1.249	1.221	1.149	1.175	1.206
	0.6673	2.56	2.515	2.468	2.468	2.478	2.498																	0.6673	1.249	1.221	1.149	1.175	1.206
	0.668	2.56	2.515	2.468	2.468	2.478	2.498																	0.668	1.249	1.221	1.149	1.175	1.206
	0.6687	2.56	2.515	2.468	2.468	2.478	2.498																	0.6687	1.249	1.221	1.149	1.175	1.206
	0.6693	2.56	2.515	2.468	2.468	2.478	2.498																	0.6693	1.249	1.221	1.149	1.175	1.206
	0.67	2.56	2.515	2.468	2.468	2.478	2.498																	0.67	1.249	1.221	1.149	1.175	1.206
	0.6707	2.56	2.515	2.468	2.468	2.478	2.498																	0.6707	1.249	1.221	1.149	1.175	1.206
	0.6713	2.56	2.515	2.468	2.468	2.478	2.498																	0.6713	1.25	1.221	1.149	1.175	1.206
	0.672	2.56	2.515	2.468	2.468	2.478	2.498																	0.672	1.249	1.221	1.149	1.175	1.206
	0.6727	2.56	2.515	2.468	2.468	2.478	2.498																	0.6727	1.249	1.221	1.149	1.175	1.206
	0.6733	2.56	2.515	2.468	2.468	2.478	2.498																	0.6733	1.249	1.221	1.149	1.175	1.206
	0.674	2.56	2.515	2.468	2.468	2.478	2.498																	0.674	1.249	1.221	1.149	1.175	1.206
	0.6747	2.56	2.515	2.468	2.468	2.478	2.498																	0.6747	1.249	1.221	1.149	1.175	1.206
	0.6753	2.56	2.515	2.468	2.468	2.478	2.498																	0.6753	1.249	1.221	1.149	1.175	1.206
	0.676	2.56	2.515	2.468	2.468	2.478	2.498																	0.676	1.249	1.221	1.149	1.175	1.206
	0.6767	2.56	2.515	2.468	2.468	2.478	2.498																	0.6767	1.249	1.221	1.149	1.175	1.206
	0.6773	2.56	2.515	2.468	2.468	2.478	2.498																	0.6773	1.249	1.221	1.149	1.175	1.206
	0.678	2.56	2.515	2.468	2.468	2.478	2.498																	0.678	1.249	1.221	1.149	1.175	1.206
	0.6787	2.56	2.515	2.468	2.468	2.478	2.498																	0.6787	1.249	1.221	1.149	1.175	1.206
	0.6793	2.56	2.515	2.468	2.468	2.478	2.498																	0.6793	1.249	1.221	1.149	1.175	1.206
	0.68	2.56	2.515	2.468	2.468	2.478	2.498																	0.68	1.249	1.221	1.149	1.175	1.206
	0.6807	2.561	2.515	2.468	2.468	2.478	2.498																	0.6807	1.249	1.221	1.149	1.175	1.206
	0.6813	2.561	2.515	2.468	2.468	2.478	2.498																	0.6813	1.249	1.221	1.149	1.175	1.206
	0.682	2.561	2.515	2.468	2.468	2.478	2.498																	0.682	1.249	1.221	1.149	1.175	1.206
	0.6827	2.561	2.515	2.468	2.468	2.478	2.498																	0.6827	1.249	1.221	1.149	1.175	1.206
	0.6833	2.56	2.515	2.468	2.468	2.478	2.498																	0.6833	1.249	1.221	1.149	1.175	1.206
	0.684	2.56	2.515	2.468	2.468	2.478	2.498																	0.684	1.249	1.221	1.149	1.175	1.206
	0.6847	2.56	2.515	2.468	2.468	2.478	2.498																	0.6847	1.249	1.221	1.149	1.175	1.206
	0.6853	2.56	2.515	2.468	2.468	2.478	2.498																	0.6853	1.249	1.221	1.149	1.175	1.206
	0.686	2.56	2.515	2.468	2.468	2.478	2.498																	0.686	1.249	1.221	1.149	1.175	1.206
	0.6867	2.56	2.515	2.468	2.468	2.478	2.498																	0.6867	1.249	1.221	1.149	1.175	1.206
	0.6873	2.56	2.514	2.468	2.468	2.478	2.498																	0.6873	1.249	1.221	1.149	1.175	1.206
	0.688	2.56	2.514	2.468	2.468	2.478	2.498																	0.688	1.249	1.221	1.149	1.175	1.206
	0.6887	2.56	2.514	2.468	2.468	2.478	2.498																	0.6887	1.249	1.221	1.149	1.175	1.206
	0.6893	2.56	2.514	2.468	2.468	2.478	2.498																	0.6893	1.249	1.221	1.149	1.175	1.206
	0.69	2.56	2.514	2.468	2.468	2.478	2.498																	0.69	1.249	1.221	1.149	1.175	1.206
	0.6907	2.56	2.514	2.468	2.468	2.478	2.498																	0.6907	1.249	1.221	1.149	1.175	1.206
	0.6913	2.56	2.514	2.468	2.468	2.478	2.498																	0.6913	1.249	1.221	1.149	1.175	1.206
	0.692	2.56	2.514	2.468	2.468	2.478	2.498																	0.692	1.249	1.221	1.149	1.175	1.206
	0.6927	2.56	2.514	2.468	2.468	2.478	2.498																	0.6927	1.249	1.221	1.15	1.175	1.206
	0.6933	2.56	2.514	2.468	2.468	2.477	2.498																	0.6933	1.249	1.221	1.15	1.175	1.206
	0.694	2.56	2.514	2.468	2.468	2.477	2.498																	0.694	1.249	1.221	1.15	1.175	1.206
	0.6947	2.56	2.514	2.468	2.468	2.477	2.498																	0.6947	1.249	1.221	1.15	1.175	1.206
	0.6953	2.56	2.514	2.468	2.468	2.477	2.498																	0.6953	1.249	1.221	1.15	1.175	1.206
	0.696	2.56	2.514	2.468	2.468	2.477	2.498																	0.696	1.249	1.221	1.15	1.175	1.206
	0.6967	2.56	2.514	2.468	2.468	2.477	2.498																	0.6967	1.249	1.221	1.15	1.175	1.206
	0.6973	2.56	2.514	2.468	2.468	2.477	2.498																	0.6973	1.249	1.221	1.15	1.175	1.206
	0.698	2.56	2.514	2.468	2.468	2.477	2.498																	0.698	1.249	1.221	1.15	1.175	1.206
	0.6987	2.56	2.514	2.468	2.468	2.477	2.498																	0.6987	1.249	1.221	1.15	1.175	1.206
	0.6993	2.56	2.514	2.468	2.468	2.477	2.498																	0.6993	1.249	1.221	1.15	1.175	1.206
	0.7	2.56	2.514	2.468	2.468	2.477	2.498																	0.7	1.249	1.221	1.15	1.175	1.206
	0.7007	2.56	2.514	2.468	2.468	2.477	2.498																	0.7007	1.249	1.222	1.15	1.175	1.206
	0.7013	2.56	2.514	2.468	2.468	2.477	2.498																	0.7013	1.249	1.222	1.15	1.175	1.206
	0.702	2.56	2.514	2.468	2.468	2.477	2.498																	0.702	1.249	1.222	1.15	1.175	1.206
	0.7027	2.56	2.514	2.468	2.468	2.477	2.498																	0.7027	1.249	1.222	1.15	1.175	1.206
	0.7033	2.56	2.514	2.468	2.468	2.477	2.498																	0.7033	1.249	1.222	1.15	1.175	1.206
	0.704	2.56	2.514	2.468	2.468	2.477	2.498																	0.704	1.249	1.222	1.15	1.175	1.206
	0.7047	2.56	2.514	2.468	2.468	2.477	2.498																	0.7047	1.249	1.222	1.15	1.175	1.206
	0.7053	2.56	2.514	2.468	2.468	2.477	2.498																	0.7053	1.249	1.222	1.15	1.175	1.206
	0.706	2.56	2.514	2.468	2.468	2.477	2.498																	0.706	1.249	1.222	1.15	1.175	1.206
	0.7067	2.56	2.514	2.468	2.468	2.477	2.498																	0.7067	1.249	1.222	1.15	1.175	1.206
	0.7073	2.56	2.514	2.468	2.468	2.477	2.498																	0.7073	1.249	1.222	1.15	1.175	1.206
	0.708	2.56	2.514	2.468	2.468	2.477	2.498																	0.708	1.249	1.222	1.15	1.175	1.206
	0.7087	2.56	2.514	2.468	2.468	2.477	2.498																	0.7087	1.249	1.222	1.15	1.175	1.206
	0.7093	2.56	2.515	2.468	2.468	2.477	2.498																	0.7093	1.249	1.222	1.15	1.175	1.206
	0.71	2.56	2.515	2.468	2.468	2.477	2.498																	0.71	1.249	1.222	1.15	1.175	1.206
	0.7107	2.56	2.515	2.468	2.468	2.477	2.498																	0.7107	1.249	1.222	1.15	1.175	1.206
	0.7113	2.56	2.515	2.468	2.468	2.477	2.498																	0.7113	1.249	1.222	1.15	1.175	1.206
	0.712	2.56	2.515	2.468	2.468	2.477	2.498																	0.712	1.249	1.222	1.15	1.175	1.206
	0.7127	2.56	2.515	2.468	2.468	2.477	2.498																	0.7127	1.249	1.222	1.15	1.175	1.206
	0.7133	2.56	2.515	2.468	2.468	2.477	2.498																	0.7133	1.249	1.222	1.15	1.175	1.206
	0.714	2.56	2.515	2.468	2.468	2.477	2.498																	0.714	1.249	1.222	1.15	1.175	1.206
	0.7147	2.56	2.515	2.468	2.468	2.477	2.498																	0.7147	1.249	1.222	1.15	1.175	1.206
	0.7153	2.56	2.515	2.468	2.468	2.477	2.498																	0.7153	1.249	1.222	1.15	1.175	1.206
	0.716	2.56	2.515	2.468	2.468	2.477	2.498																	0.716	1.249	1.222	1.15	1.175	1.206
	0.7167	2.56	2.515	2.468	2.468	2.477	2.498																	0.7167	1.249	1.222	1.15	1.175	1.206
	0.7173	2.56	2.515	2.468	2.468	2.477	2.498																	0.7173	1.249	1.222	1.15	1.175	1.206
	0.718	2.56	2.515	2.468	2.468	2.477	2.498																	0.718	1.249	1.222	1.15	1.175	1.206
	0.7187	2.56	2.515	2.468	2.468	2.477	2.498																	0.7187	1.249	1.222	1.15	1.175	1.206
	0.7193	2.56	2.515	2.468	2.468	2.477	2.498																	0.7193	1.249	1.222	1.15	1.175	1.206
	0.72	2.56	2.516	2.468	2.468	2.477	2.498																	0.72	1.249	1.222	1.15	1.175	1.206
	0.7207	2.56	2.516	2.468	2.468	2.477	2.498																	0.7207	1.249	1.222	1.15	1.175	1.206
	0.7213	2.56	2.516	2.468	2.468	2.477	2.497																	0.7213	1.249	1.222	1.15	1.175	1.206
	0.722	2.56	2.516	2.468	2.468	2.477	2.497																	0.722	1.249	1.222	1.15	1.175	1.206
	0.7227	2.56	2.516	2.468	2.468	2.477	2.497																	0.7227	1.249	1.222	1.15	1.175	1.206
	0.7233	2.56	2.516	2.468	2.468	2.477	2.497																	0.7233	1.249	1.222	1.15	1.175	1.206
	0.724	2.56	2.516	2.468	2.468	2.477	2.497																	0.724	1.249	1.222	1.15	1.175	1.206
	0.7247	2.56	2.516	2.468	2.468	2.477	2.497																	0.7247	1.249	1.222	1.15	1.175	1.206
	0.7253	2.56	2.516	2.468	2.468	2.477	2.497																	0.7253	1.249	1.222	1.15	1.175	1.206
	0.726	2.56	2.516	2.468	2.468	2.477	2.497																	0.726	1.249	1.222	1.15	1.175	1.206
	0.7267	2.56	2.516	2.468	2.468	2.477	2.497																	0.7267	1.249	1.222	1.15	1.175	1.206
	0.7273	2.56	2.516	2.468	2.468	2.477	2.497																	0.7273	1.249	1.222	1.15	1.175	1.206
	0.728	2.56	2.516	2.468	2.468	2.477	2.497																	0.728	1.249	1.222	1.15	1.175	1.206
	0.7287	2.56	2.516	2.468	2.468	2.477	2.497																	0.7287	1.249	1.222	1.15	1.175	1.206
	0.7293	2.56	2.516	2.468	2.468	2.477	2.497																	0.7293	1.249	1.222	1.15	1.175	1.206
	0.73	2.56	2.516	2.468	2.468	2.477	2.497																	0.73	1.249	1.222	1.15	1.175	1.206
	0.7307	2.56	2.516	2.468	2.468	2.477	2.497																	0.7307	1.249	1.222	1.15	1.175	1.206
	0.7313	2.56	2.517	2.468	2.468	2.477	2.497																	0.7313	1.249	1.222	1.15	1.175	1.206
	0.732	2.56	2.517	2.468	2.468	2.477	2.497																	0.732	1.249	1.222	1.15	1.175	1.206
	0.7327	2.56	2.517	2.468	2.468	2.477	2.498																	0.7327	1.249	1.222	1.15	1.175	1.206
	0.7333	2.56	2.517	2.468	2.468	2.477	2.498																	0.7333	1.249	1.222	1.15	1.175	1.206
	0.734	2.56	2.517	2.468	2.468	2.477	2.498																	0.734	1.249	1.222	1.15	1.175	1.206
	0.7347	2.56	2.517	2.468	2.468	2.477	2.498																	0.7347	1.249	1.222	1.15	1.175	1.206
	0.7353	2.56	2.517	2.468	2.468	2.477	2.498																	0.7353	1.249	1.222	1.15	1.175	1.206
	0.736	2.56	2.517	2.468	2.468	2.477	2.498																	0.736	1.249	1.222	1.15	1.175	1.206
	0.7367	2.56	2.517	2.468	2.468	2.477	2.498																	0.7367	1.249	1.222	1.15	1.175	1.206
	0.7373	2.56	2.517	2.468	2.468	2.477	2.498																	0.7373	1.249	1.222	1.15	1.175	1.206
	0.738	2.56	2.517	2.468	2.468	2.477	2.498																	0.738	1.249	1.222	1.15	1.175	1.206
	0.7387	2.56	2.517	2.468	2.468	2.477	2.498																	0.7387	1.249	1.222	1.15	1.175	1.206
	0.7393	2.56	2.517	2.468	2.468	2.477	2.498																	0.7393	1.249	1.222	1.15	1.175	1.206
	0.74	2.56	2.517	2.468	2.468	2.477	2.498																	0.74	1.249	1.222	1.15	1.175	1.206
	0.7407	2.56	2.517	2.468	2.468	2.477	2.498																	0.7407	1.249	1.222	1.15	1.175	1.206
	0.7413	2.56	2.517	2.468	2.468	2.477	2.498																	0.7413	1.249	1.222	1.15	1.175	1.206
	0.742	2.56	2.517	2.468	2.468	2.477	2.498																	0.742	1.249	1.222	1.15	1.175	1.206
	0.7427	2.56	2.517	2.468	2.468	2.477	2.498																	0.7427	1.249	1.222	1.15	1.175	1.206
	0.7433	2.56	2.517	2.468	2.468	2.477	2.498																	0.7433	1.249	1.222	1.15	1.175	1.206
	0.744	2.56	2.517	2.468	2.468	2.477	2.498																	0.744	1.249	1.222	1.15	1.175	1.206
	0.7447	2.56	2.517	2.468	2.468	2.477	2.498																	0.7447	1.249	1.222	1.15	1.175	1.206
	0.7453	2.56	2.517	2.468	2.468	2.478	2.498																	0.7453	1.249	1.222	1.15	1.175	1.206
	0.746	2.56	2.517	2.468	2.468	2.478	2.498																	0.746	1.249	1.222	1.15	1.175	1.206
	0.7467	2.56	2.517	2.468	2.468	2.478	2.498																	0.7467	1.249	1.222	1.15	1.175	1.206
	0.7473	2.56	2.517	2.468	2.468	2.478	2.499																	0.7473	1.249	1.222	1.15	1.175	1.206
	0.748	2.56	2.517	2.468	2.468	2.478	2.499																	0.748	1.249	1.222	1.15	1.175	1.206
	0.7487	2.56	2.517	2.468	2.468	2.478	2.499																	0.7487	1.249	1.222	1.15	1.175	1.206
	0.7493	2.56	2.517	2.468	2.468	2.478	2.499																	0.7493	1.249	1.222	1.15	1.175	1.206
	0.75	2.56	2.517	2.468	2.468	2.478	2.499																	0.75	1.249	1.222	1.15	1.175	1.206
	0.7507	2.56	2.517	2.468	2.468	2.478	2.499																	0.7507	1.249	1.222	1.15	1.175	1.206
	0.7513	2.56	2.517	2.468	2.468	2.478	2.499																	0.7513	1.25	1.222	1.15	1.175	1.206
	0.752	2.56	2.517	2.468	2.468	2.478	2.499																	0.752	1.25	1.222	1.15	1.175	1.206
	0.7527	2.56	2.517	2.468	2.468	2.478	2.499																	0.7527	1.249	1.222	1.15	1.175	1.206
	0.7533	2.56	2.517	2.468	2.468	2.478	2.499																	0.7533	1.249	1.222	1.15	1.175	1.206
	0.754	2.56	2.517	2.468	2.468	2.478	2.499																	0.754	1.249	1.222	1.15	1.175	1.206
	0.7547	2.56	2.517	2.468	2.468	2.478	2.499																	0.7547	1.249	1.222	1.15	1.175	1.206
	0.7553	2.56	2.517	2.468	2.468	2.478	2.499																	0.7553	1.249	1.222	1.15	1.175	1.206
	0.756	2.56	2.517	2.468	2.468	2.478	2.499																	0.756	1.249	1.222	1.15	1.175	1.206
	0.7567	2.56	2.517	2.468	2.468	2.478	2.499																	0.7567	1.249	1.222	1.15	1.175	1.206
	0.7573	2.56	2.517	2.468	2.468	2.478	2.499																	0.7573	1.249	1.222	1.15	1.175	1.206
	0.758	2.56	2.517	2.468	2.468	2.478	2.499																	0.758	1.249	1.222	1.15	1.175	1.206
	0.7587	2.56	2.517	2.468	2.468	2.478	2.499																	0.7587	1.249	1.222	1.15	1.175	1.206
	0.7593	2.56	2.517	2.468	2.468	2.478	2.499																	0.7593	1.249	1.222	1.15	1.175	1.206
	0.76	2.56	2.517	2.468	2.468	2.478	2.499																	0.76	1.249	1.221	1.15	1.175	1.206
	0.7607	2.56	2.517	2.468	2.468	2.478	2.498																	0.7607	1.249	1.221	1.15	1.175	1.206
	0.7613	2.56	2.517	2.468	2.468	2.478	2.498																	0.7613	1.249	1.221	1.15	1.175	1.206
	0.762	2.56	2.517	2.468	2.468	2.478	2.498																	0.762	1.249	1.221	1.15	1.175	1.206
	0.7627	2.56	2.517	2.468	2.468	2.478	2.498																	0.7627	1.249	1.221	1.15	1.175	1.206
	0.7633	2.56	2.517	2.468	2.468	2.478	2.498																	0.7633	1.249	1.221	1.15	1.175	1.206
	0.764	2.56	2.517	2.468	2.468	2.478	2.498																	0.764	1.249	1.221	1.15	1.175	1.206
	0.7647	2.56	2.517	2.468	2.468	2.478	2.498																	0.7647	1.249	1.221	1.15	1.175	1.206
	0.7653	2.56	2.517	2.468	2.468	2.478	2.498																	0.7653	1.249	1.221	1.15	1.175	1.206
	0.766	2.56	2.517	2.468	2.468	2.478	2.498																	0.766	1.249	1.221	1.15	1.175	1.206
	0.7667	2.56	2.517	2.468	2.468	2.478	2.498																	0.7667	1.249	1.221	1.15	1.175	1.206
	0.7673	2.56	2.517	2.468	2.468	2.478	2.498																	0.7673	1.249	1.221	1.15	1.175	1.206
	0.768	2.56	2.517	2.468	2.468	2.478	2.498																	0.768	1.249	1.221	1.15	1.175	1.206
	0.7687	2.56	2.517	2.468	2.468	2.478	2.498																	0.7687	1.249	1.221	1.15	1.175	1.206
	0.7693	2.56	2.517	2.468	2.468	2.478	2.498																	0.7693	1.249	1.221	1.15	1.175	1.206
	0.77	2.56	2.517	2.468	2.468	2.478	2.498																	0.77	1.249	1.221	1.15	1.175	1.206
	0.7707	2.56	2.517	2.468	2.468	2.478	2.498																	0.7707	1.249	1.221	1.15	1.175	1.206
	0.7713	2.56	2.517	2.468	2.468	2.478	2.498																	0.7713	1.249	1.221	1.15	1.175	1.206
	0.772	2.56	2.517	2.468	2.468	2.478	2.498																	0.772	1.249	1.221	1.15	1.175	1.206
	0.7727	2.56	2.517	2.468	2.468	2.478	2.498																	0.7727	1.249	1.221	1.15	1.175	1.206
	0.7733	2.56	2.517	2.468	2.468	2.478	2.499																	0.7733	1.249	1.221	1.15	1.175	1.206
	0.774	2.56	2.518	2.468	2.468	2.478	2.499																	0.774	1.249	1.221	1.15	1.175	1.206
	0.7747	2.56	2.518	2.468	2.468	2.478	2.499																	0.7747	1.249	1.221	1.15	1.175	1.206
	0.7753	2.56	2.518	2.468	2.468	2.478	2.499																	0.7753	1.249	1.222	1.15	1.175	1.206
	0.776	2.56	2.518	2.468	2.469	2.478	2.499																	0.776	1.249	1.222	1.15	1.175	1.206
	0.7767	2.56	2.518	2.468	2.469	2.478	2.499																	0.7767	1.249	1.221	1.15	1.175	1.206
	0.7773	2.56	2.518	2.468	2.469	2.478	2.499																	0.7773	1.249	1.221	1.15	1.175	1.206
	0.778	2.56	2.518	2.468	2.469	2.478	2.499																	0.778	1.249	1.221	1.15	1.175	1.206
	0.7787	2.56	2.518	2.468	2.469	2.478	2.499																	0.7787	1.249	1.221	1.15	1.175	1.206
	0.7793	2.56	2.518	2.468	2.468	2.478	2.499																	0.7793	1.249	1.221	1.15	1.175	1.206
	0.78	2.56	2.518	2.468	2.468	2.478	2.499																	0.78	1.249	1.221	1.15	1.175	1.206
	0.7807	2.56	2.518	2.468	2.468	2.478	2.499																	0.7807	1.249	1.221	1.15	1.175	1.206
	0.7813	2.56	2.518	2.468	2.468	2.478	2.499																	0.7813	1.249	1.221	1.15	1.175	1.206
	0.782	2.56	2.518	2.468	2.468	2.478	2.499																	0.782	1.249	1.221	1.15	1.175	1.206
	0.7827	2.56	2.518	2.468	2.468	2.478	2.499																	0.7827	1.249	1.221	1.15	1.175	1.206
	0.7833	2.56	2.518	2.468	2.468	2.478	2.499																	0.7833	1.249	1.221	1.15	1.175	1.206
	0.784	2.56	2.518	2.468	2.468	2.478	2.499																	0.784	1.249	1.221	1.15	1.175	1.206
	0.7847	2.56	2.517	2.468	2.468	2.478	2.499																	0.7847	1.249	1.221	1.15	1.175	1.206
	0.7853	2.56	2.517	2.468	2.468	2.478	2.499																	0.7853	1.249	1.221	1.15	1.175	1.206
	0.786	2.56	2.517	2.468	2.468	2.478	2.499																	0.786	1.249	1.221	1.15	1.175	1.206
	0.7867	2.56	2.517	2.468	2.468	2.478	2.499																	0.7867	1.249	1.221	1.15	1.175	1.206
	0.7873	2.561	2.517	2.468	2.468	2.478	2.499																	0.7873	1.249	1.221	1.15	1.175	1.206
	0.788	2.561	2.517	2.468	2.468	2.478	2.499																	0.788	1.249	1.221	1.15	1.175	1.206
	0.7887	2.561	2.517	2.468	2.468	2.478	2.499																	0.7887	1.249	1.221	1.15	1.175	1.206
	0.7893	2.561	2.517	2.468	2.468	2.478	2.499																	0.7893	1.249	1.222	1.15	1.175	1.206
	0.79	2.561	2.517	2.468	2.468	2.478	2.499																	0.79	1.249	1.222	1.15	1.175	1.206
	0.7907	2.561	2.517	2.468	2.468	2.478	2.499																	0.7907	1.249	1.222	1.15	1.175	1.206
	0.7913	2.561	2.517	2.468	2.468	2.478	2.499																	0.7913	1.249	1.222	1.15	1.175	1.206
	0.792	2.561	2.517	2.468	2.468	2.478	2.499																	0.792	1.249	1.222	1.15	1.175	1.206
	0.7927	2.561	2.517	2.468	2.468	2.478	2.499																	0.7927	1.249	1.222	1.15	1.175	1.206
	0.7933	2.561	2.517	2.468	2.468	2.478	2.499																	0.7933	1.249	1.222	1.15	1.175	1.206
	0.794	2.561	2.517	2.468	2.468	2.478	2.499																	0.794	1.249	1.222	1.15	1.175	1.206
	0.7947	2.561	2.517	2.468	2.468	2.478	2.499																	0.7947	1.249	1.222	1.15	1.175	1.206
	0.7953	2.561	2.517	2.468	2.468	2.478	2.499																	0.7953	1.249	1.222	1.15	1.175	1.206
	0.796	2.561	2.517	2.469	2.468	2.478	2.499																	0.796	1.249	1.222	1.15	1.175	1.206
	0.7967	2.561	2.517	2.469	2.468	2.478	2.499																	0.7967	1.249	1.222	1.15	1.175	1.206
	0.7973	2.561	2.517	2.469	2.468	2.478	2.499																	0.7973	1.249	1.222	1.15	1.175	1.206
	0.798	2.561	2.517	2.469	2.468	2.478	2.499																	0.798	1.249	1.222	1.15	1.175	1.206
	0.7987	2.561	2.517	2.469	2.468	2.478	2.499																	0.7987	1.249	1.222	1.15	1.175	1.206
	0.7993	2.561	2.517	2.469	2.468	2.478	2.499																	0.7993	1.249	1.222	1.15	1.175	1.206
	0.8	2.561	2.517	2.469	2.468	2.478	2.499																	0.8	1.249	1.222	1.15	1.175	1.206
	0.8007	2.561	2.517	2.469	2.468	2.478	2.499																	0.8007	1.249	1.222	1.15	1.175	1.206
	0.8013	2.561	2.517	2.469	2.468	2.478	2.499																	0.8013	1.249	1.222	1.15	1.175	1.206
	0.802	2.561	2.517	2.469	2.468	2.478	2.499																	0.802	1.249	1.222	1.15	1.175	1.206
	0.8027	2.561	2.517	2.469	2.468	2.478	2.499																	0.8027	1.249	1.222	1.15	1.175	1.206
	0.8033	2.561	2.517	2.469	2.468	2.478	2.499																	0.8033	1.249	1.222	1.15	1.176	1.206
	0.804	2.561	2.517	2.469	2.468	2.478	2.499																	0.804	1.249	1.222	1.15	1.176	1.206
	0.8047	2.561	2.517	2.469	2.468	2.478	2.499																	0.8047	1.249	1.222	1.15	1.176	1.206
	0.8053	2.561	2.517	2.469	2.468	2.478	2.499																	0.8053	1.249	1.222	1.15	1.176	1.206
	0.806	2.561	2.517	2.469	2.468	2.478	2.499																	0.806	1.249	1.222	1.15	1.176	1.206
	0.8067	2.561	2.517	2.469	2.468	2.478	2.499																	0.8067	1.249	1.222	1.15	1.176	1.206
	0.8073	2.561	2.517	2.469	2.468	2.478	2.499																	0.8073	1.249	1.222	1.15	1.176	1.206
	0.808	2.561	2.517	2.469	2.468	2.478	2.499																	0.808	1.249	1.222	1.15	1.176	1.206
	0.8087	2.561	2.517	2.469	2.468	2.478	2.499																	0.8087	1.249	1.222	1.15	1.176	1.206
	0.8093	2.561	2.517	2.469	2.468	2.478	2.499																	0.8093	1.249	1.222	1.15	1.176	1.206
	0.81	2.561	2.517	2.469	2.468	2.478	2.499																	0.81	1.249	1.222	1.15	1.176	1.206
	0.8107	2.561	2.517	2.469	2.468	2.478	2.499																	0.8107	1.249	1.222	1.15	1.176	1.206
	0.8113	2.561	2.517	2.469	2.468	2.478	2.499																	0.8113	1.249	1.222	1.15	1.176	1.206
	0.812	2.561	2.517	2.469	2.468	2.478	2.499																	0.812	1.249	1.222	1.15	1.176	1.206
	0.8127	2.561	2.518	2.469	2.468	2.478	2.499																	0.8127	1.249	1.222	1.15	1.176	1.206
	0.8133	2.561	2.518	2.469	2.468	2.478	2.499																	0.8133	1.249	1.222	1.15	1.176	1.206
	0.814	2.561	2.518	2.469	2.468	2.478	2.499																	0.814	1.249	1.222	1.15	1.176	1.206
	0.8147	2.561	2.518	2.469	2.468	2.478	2.499																	0.8147	1.249	1.222	1.15	1.176	1.206
	0.8153	2.561	2.518	2.469	2.468	2.478	2.499																	0.8153	1.249	1.222	1.15	1.176	1.206
	0.816	2.561	2.518	2.469	2.468	2.478	2.499																	0.816	1.249	1.222	1.15	1.176	1.206
	0.8167	2.561	2.518	2.469	2.468	2.478	2.499																	0.8167	1.249	1.222	1.15	1.176	1.206
	0.8173	2.561	2.518	2.469	2.468	2.478	2.499																	0.8173	1.249	1.222	1.15	1.176	1.206
	0.818	2.561	2.518	2.469	2.468	2.478	2.499																	0.818	1.249	1.222	1.15	1.176	1.206
	0.8187	2.561	2.518	2.469	2.468	2.478	2.499																	0.8187	1.249	1.222	1.15	1.176	1.206
	0.8193	2.561	2.518	2.469	2.468	2.478	2.499																	0.8193	1.249	1.222	1.15	1.176	1.206
	0.82	2.561	2.518	2.469	2.468	2.478	2.499																	0.82	1.249	1.222	1.15	1.176	1.206
	0.8207	2.561	2.518	2.469	2.468	2.478	2.499																	0.8207	1.249	1.222	1.15	1.176	1.206
	0.8213	2.561	2.518	2.469	2.468	2.478	2.499																	0.8213	1.249	1.222	1.15	1.176	1.206
	0.822	2.561	2.518	2.469	2.468	2.478	2.499																	0.822	1.249	1.222	1.15	1.176	1.206
	0.8227	2.561	2.518	2.469	2.468	2.478	2.499																	0.8227	1.249	1.222	1.15	1.176	1.206
	0.8233	2.561	2.519	2.469	2.468	2.478	2.499																	0.8233	1.249	1.222	1.15	1.176	1.206
	0.824	2.56	2.519	2.469	2.468	2.478	2.499																	0.824	1.249	1.222	1.15	1.176	1.206
	0.8247	2.56	2.519	2.469	2.468	2.478	2.499																	0.8247	1.249	1.222	1.15	1.176	1.206
	0.8253	2.56	2.519	2.469	2.468	2.478	2.499																	0.8253	1.249	1.222	1.15	1.176	1.206
	0.826	2.56	2.519	2.469	2.468	2.478	2.499																	0.826	1.249	1.222	1.15	1.176	1.206
	0.8267	2.56	2.519	2.469	2.468	2.478	2.499																	0.8267	1.249	1.222	1.15	1.176	1.206
	0.8273	2.56	2.519	2.469	2.468	2.478	2.499																	0.8273	1.249	1.222	1.15	1.176	1.206
	0.828	2.56	2.519	2.469	2.468	2.478	2.499																	0.828	1.249	1.222	1.15	1.176	1.206
	0.8287	2.56	2.519	2.469	2.468	2.478	2.499																	0.8287	1.249	1.222	1.15	1.176	1.206
	0.8293	2.56	2.518	2.469	2.468	2.478	2.499																	0.8293	1.249	1.222	1.15	1.176	1.206
	0.83	2.56	2.518	2.469	2.468	2.478	2.499																	0.83	1.249	1.222	1.15	1.176	1.206
	0.8307	2.56	2.518	2.469	2.468	2.478	2.499																	0.8307	1.249	1.222	1.15	1.176	1.206
	0.8313	2.56	2.518	2.469	2.468	2.478	2.499																	0.8313	1.249	1.222	1.15	1.176	1.206
	0.832	2.56	2.518	2.469	2.468	2.478	2.499																	0.832	1.249	1.222	1.15	1.176	1.206
	0.8327	2.56	2.518	2.469	2.468	2.478	2.499																	0.8327	1.249	1.222	1.15	1.176	1.206
	0.8333	2.56	2.518	2.469	2.468	2.478	2.499																	0.8333	1.249	1.222	1.151	1.176	1.206
	0.834	2.56	2.518	2.469	2.468	2.478	2.499																	0.834	1.249	1.222	1.151	1.176	1.206
	0.8347	2.56	2.518	2.469	2.468	2.478	2.499																	0.8347	1.249	1.222	1.151	1.176	1.206
	0.8353	2.56	2.518	2.469	2.468	2.478	2.499																	0.8353	1.249	1.222	1.151	1.176	1.206
	0.836	2.56	2.518	2.469	2.468	2.478	2.499																	0.836	1.249	1.222	1.151	1.176	1.206
	0.8367	2.56	2.518	2.469	2.468	2.478	2.499																	0.8367	1.249	1.222	1.151	1.176	1.206
	0.8373	2.56	2.518	2.469	2.468	2.478	2.499																	0.8373	1.249	1.222	1.151	1.176	1.206
	0.838	2.56	2.518	2.469	2.468	2.478	2.499																	0.838	1.249	1.222	1.151	1.176	1.206
	0.8387	2.56	2.518	2.469	2.468	2.478	2.499																	0.8387	1.249	1.222	1.151	1.176	1.206
	0.8393	2.56	2.518	2.469	2.468	2.478	2.499																	0.8393	1.249	1.222	1.151	1.176	1.206
	0.84	2.56	2.518	2.469	2.468	2.478	2.499																	0.84	1.249	1.222	1.151	1.176	1.206
	0.8407	2.56	2.518	2.469	2.468	2.478	2.499																	0.8407	1.249	1.222	1.151	1.176	1.206
	0.8413	2.56	2.518	2.469	2.468	2.478	2.499																	0.8413	1.249	1.222	1.151	1.176	1.206
	0.842	2.56	2.518	2.469	2.468	2.478	2.499																	0.842	1.249	1.222	1.151	1.176	1.206
	0.8427	2.56	2.518	2.469	2.468	2.478	2.499																	0.8427	1.249	1.222	1.151	1.176	1.206
	0.8433	2.56	2.518	2.469	2.468	2.478	2.499																	0.8433	1.25	1.222	1.151	1.176	1.206
	0.844	2.56	2.518	2.469	2.468	2.478	2.499																	0.844	1.25	1.222	1.151	1.176	1.206
	0.8447	2.56	2.517	2.469	2.468	2.478	2.499																	0.8447	1.25	1.222	1.151	1.176	1.206
	0.8453	2.56	2.517	2.469	2.468	2.478	2.499																	0.8453	1.25	1.222	1.151	1.176	1.206
	0.846	2.56	2.517	2.469	2.468	2.478	2.499																	0.846	1.25	1.222	1.151	1.176	1.206
	0.8467	2.56	2.517	2.469	2.468	2.478	2.499																	0.8467	1.25	1.222	1.151	1.176	1.206
	0.8473	2.56	2.517	2.469	2.468	2.478	2.499																	0.8473	1.25	1.222	1.151	1.176	1.206
	0.848	2.56	2.517	2.469	2.468	2.478	2.499																	0.848	1.25	1.222	1.151	1.176	1.206
	0.8487	2.56	2.517	2.469	2.468	2.478	2.499																	0.8487	1.25	1.222	1.151	1.176	1.206
	0.8493	2.56	2.517	2.469	2.468	2.478	2.5																	0.8493	1.25	1.222	1.151	1.176	1.206
	0.85	2.56	2.517	2.469	2.468	2.478	2.5																	0.85	1.25	1.222	1.151	1.176	1.206
	0.8507	2.56	2.517	2.469	2.468	2.478	2.5																	0.8507	1.25	1.222	1.151	1.176	1.206
	0.8513	2.56	2.517	2.469	2.468	2.478	2.5																	0.8513	1.25	1.222	1.151	1.176	1.206
	0.852	2.56	2.517	2.469	2.468	2.478	2.5																	0.852	1.25	1.222	1.151	1.176	1.206
	0.8527	2.56	2.517	2.469	2.468	2.478	2.5																	0.8527	1.25	1.222	1.151	1.176	1.206
	0.8533	2.56	2.517	2.469	2.468	2.478	2.5																	0.8533	1.25	1.222	1.151	1.176	1.206
	0.854	2.56	2.517	2.469	2.468	2.478	2.5																	0.854	1.25	1.222	1.151	1.176	1.206
	0.8547	2.56	2.517	2.469	2.468	2.478	2.5																	0.8547	1.25	1.222	1.151	1.176	1.206
	0.8553	2.56	2.517	2.469	2.468	2.478	2.5																	0.8553	1.25	1.222	1.151	1.176	1.206
	0.856	2.56	2.517	2.469	2.468	2.478	2.5																	0.856	1.25	1.222	1.151	1.176	1.206
	0.8567	2.56	2.517	2.469	2.468	2.478	2.5																	0.8567	1.25	1.222	1.151	1.176	1.206
	0.8573	2.56	2.517	2.469	2.468	2.478	2.5																	0.8573	1.25	1.222	1.151	1.176	1.207
	0.858	2.561	2.517	2.469	2.468	2.478	2.5																	0.858	1.25	1.222	1.151	1.176	1.207
	0.8587	2.561	2.517	2.469	2.469	2.478	2.5																	0.8587	1.25	1.222	1.151	1.176	1.207
	0.8593	2.561	2.517	2.469	2.469	2.478	2.5																	0.8593	1.25	1.222	1.151	1.176	1.207
	0.86	2.561	2.517	2.469	2.469	2.478	2.5																	0.86	1.25	1.222	1.151	1.176	1.207
	0.8607	2.561	2.517	2.469	2.469	2.478	2.5																	0.8607	1.25	1.222	1.151	1.176	1.207
	0.8613	2.561	2.517	2.469	2.469	2.478	2.5																	0.8613	1.25	1.222	1.151	1.176	1.207
	0.862	2.561	2.517	2.469	2.469	2.478	2.5																	0.862	1.25	1.222	1.151	1.176	1.207
	0.8627	2.561	2.517	2.469	2.469	2.478	2.5																	0.8627	1.25	1.222	1.151	1.176	1.207
	0.8633	2.561	2.517	2.469	2.469	2.478	2.5																	0.8633	1.25	1.222	1.151	1.176	1.207
	0.864	2.561	2.517	2.469	2.469	2.478	2.499																	0.864	1.25	1.222	1.151	1.176	1.207
	0.8647	2.561	2.517	2.469	2.469	2.478	2.499																	0.8647	1.25	1.222	1.151	1.176	1.207
	0.8653	2.561	2.517	2.469	2.469	2.478	2.499																	0.8653	1.25	1.222	1.151	1.176	1.207
	0.866	2.561	2.517	2.469	2.469	2.478	2.499																	0.866	1.25	1.222	1.151	1.176	1.207
	0.8667	2.561	2.517	2.469	2.469	2.479	2.499																	0.8667	1.25	1.222	1.151	1.176	1.207
	0.8673	2.561	2.517	2.469	2.469	2.479	2.499																	0.8673	1.25	1.222	1.151	1.176	1.207
	0.868	2.561	2.517	2.469	2.469	2.479	2.499																	0.868	1.25	1.222	1.151	1.176	1.207
	0.8687	2.561	2.517	2.469	2.469	2.479	2.499																	0.8687	1.25	1.222	1.151	1.176	1.207
	0.8693	2.561	2.517	2.469	2.468	2.479	2.499																	0.8693	1.25	1.222	1.151	1.176	1.207
	0.87	2.561	2.517	2.469	2.468	2.479	2.499																	0.87	1.25	1.222	1.151	1.176	1.207
	0.8707	2.561	2.517	2.469	2.468	2.479	2.499																	0.8707	1.25	1.222	1.151	1.176	1.207
	0.8713	2.561	2.517	2.469	2.468	2.479	2.499																	0.8713	1.25	1.222	1.151	1.176	1.207
	0.872	2.561	2.517	2.469	2.468	2.479	2.499																	0.872	1.25	1.222	1.151	1.176	1.207
	0.8727	2.561	2.517	2.469	2.468	2.479	2.499																	0.8727	1.25	1.222	1.151	1.176	1.207
	0.8733	2.561	2.517	2.469	2.468	2.479	2.499																	0.8733	1.25	1.222	1.151	1.176	1.207
	0.874	2.561	2.517	2.469	2.468	2.479	2.499																	0.874	1.25	1.222	1.151	1.176	1.207
	0.8747	2.561	2.517	2.469	2.468	2.479	2.499																	0.8747	1.25	1.222	1.151	1.176	1.207
	0.8753	2.561	2.517	2.469	2.468	2.479	2.499																	0.8753	1.25	1.222	1.151	1.176	1.207
	0.876	2.561	2.517	2.469	2.468	2.479	2.499																	0.876	1.25	1.222	1.151	1.176	1.207
	0.8767	2.561	2.517	2.469	2.468	2.479	2.499																	0.8767	1.25	1.222	1.151	1.176	1.207
	0.8773	2.561	2.517	2.469	2.468	2.479	2.499																	0.8773	1.25	1.222	1.151	1.176	1.207
	0.878	2.561	2.517	2.469	2.468	2.479	2.499																	0.878	1.25	1.222	1.151	1.176	1.207
	0.8787	2.561	2.517	2.469	2.468	2.479	2.499																	0.8787	1.25	1.222	1.151	1.176	1.207
	0.8793	2.561	2.517	2.469	2.468	2.479	2.499																	0.8793	1.25	1.222	1.151	1.176	1.207
	0.88	2.561	2.517	2.469	2.468	2.479	2.499																	0.88	1.25	1.222	1.151	1.176	1.207
	0.8807	2.561	2.517	2.469	2.468	2.479	2.499																	0.8807	1.25	1.222	1.151	1.176	1.207
	0.8813	2.561	2.517	2.469	2.468	2.479	2.499																	0.8813	1.25	1.222	1.151	1.176	1.207
	0.882	2.561	2.517	2.469	2.468	2.479	2.499																	0.882	1.25	1.222	1.151	1.176	1.207
	0.8827	2.561	2.517	2.469	2.468	2.479	2.499																	0.8827	1.25	1.222	1.151	1.176	1.207
	0.8833	2.561	2.517	2.469	2.468	2.479	2.499																	0.8833	1.25	1.222	1.151	1.176	1.207
	0.884	2.561	2.517	2.469	2.468	2.479	2.499																	0.884	1.25	1.222	1.151	1.176	1.207
	0.8847	2.561	2.517	2.469	2.468	2.479	2.499																	0.8847	1.25	1.222	1.151	1.176	1.207
	0.8853	2.561	2.517	2.469	2.468	2.479	2.499																	0.8853	1.25	1.222	1.151	1.176	1.206
	0.886	2.561	2.517	2.469	2.468	2.479	2.499																	0.886	1.25	1.222	1.151	1.176	1.206
	0.8867	2.561	2.517	2.469	2.468	2.479	2.499																	0.8867	1.25	1.222	1.151	1.176	1.206
	0.8873	2.561	2.516	2.469	2.468	2.479	2.499																	0.8873	1.25	1.222	1.151	1.176	1.206
	0.888	2.561	2.516	2.469	2.468	2.479	2.499																	0.888	1.25	1.222	1.151	1.176	1.206
	0.8887	2.561	2.516	2.469	2.468	2.479	2.499																	0.8887	1.25	1.222	1.151	1.176	1.206
	0.8893	2.561	2.516	2.469	2.468	2.479	2.499																	0.8893	1.25	1.222	1.151	1.176	1.206
	0.89	2.561	2.516	2.469	2.468	2.479	2.499																	0.89	1.25	1.222	1.151	1.176	1.206
	0.8907	2.561	2.516	2.469	2.468	2.479	2.499																	0.8907	1.25	1.222	1.151	1.176	1.206
	0.8913	2.561	2.516	2.469	2.468	2.479	2.499																	0.8913	1.25	1.222	1.151	1.176	1.206
	0.892	2.561	2.516	2.469	2.468	2.479	2.499																	0.892	1.25	1.222	1.151	1.176	1.206
	0.8927	2.561	2.516	2.469	2.468	2.479	2.499																	0.8927	1.25	1.222	1.151	1.176	1.206
	0.8933	2.561	2.516	2.469	2.468	2.479	2.499																	0.8933	1.25	1.222	1.151	1.176	1.206
	0.894	2.561	2.516	2.469	2.468	2.479	2.499																	0.894	1.25	1.222	1.151	1.176	1.206
	0.8947	2.561	2.516	2.469	2.468	2.479	2.499																	0.8947	1.25	1.222	1.151	1.176	1.207
	0.8953	2.561	2.516	2.469	2.468	2.479	2.499																	0.8953	1.25	1.222	1.151	1.176	1.207
	0.896	2.561	2.516	2.469	2.468	2.479	2.499																	0.896	1.25	1.222	1.151	1.176	1.207
	0.8967	2.561	2.516	2.469	2.468	2.479	2.499																	0.8967	1.25	1.222	1.151	1.176	1.207
	0.8973	2.561	2.516	2.469	2.468	2.479	2.499																	0.8973	1.25	1.222	1.151	1.176	1.207
	0.898	2.561	2.516	2.469	2.468	2.479	2.499																	0.898	1.25	1.222	1.151	1.176	1.207
	0.8987	2.561	2.516	2.469	2.468	2.479	2.499																	0.8987	1.25	1.222	1.151	1.176	1.207
	0.8993	2.561	2.516	2.469	2.468	2.479	2.499																	0.8993	1.25	1.222	1.151	1.176	1.207
	0.9	2.561	2.516	2.469	2.468	2.479	2.499																	0.9	1.25	1.222	1.151	1.176	1.207
	0.9007	2.561	2.516	2.469	2.468	2.479	2.499																	0.9007	1.25	1.222	1.151	1.176	1.207
	0.9013	2.561	2.516	2.469	2.468	2.479	2.499																	0.9013	1.25	1.222	1.151	1.176	1.207
	0.902	2.561	2.516	2.469	2.468	2.479	2.499																	0.902	1.25	1.222	1.151	1.176	1.207
	0.9027	2.561	2.516	2.469	2.468	2.479	2.499																	0.9027	1.25	1.222	1.151	1.176	1.207
	0.9033	2.561	2.516	2.469	2.468	2.479	2.499																	0.9033	1.25	1.222	1.151	1.176	1.207
	0.904	2.561	2.516	2.469	2.468	2.479	2.499																	0.904	1.25	1.222	1.151	1.176	1.207
	0.9047	2.561	2.516	2.469	2.468	2.479	2.499																	0.9047	1.25	1.222	1.151	1.176	1.207
	0.9053	2.561	2.516	2.469	2.468	2.479	2.499																	0.9053	1.25	1.222	1.151	1.176	1.207
	0.906	2.561	2.516	2.469	2.468	2.479	2.498																	0.906	1.25	1.222	1.151	1.176	1.207
	0.9067	2.561	2.516	2.469	2.468	2.479	2.498																	0.9067	1.25	1.222	1.151	1.176	1.207
	0.9073	2.561	2.516	2.469	2.469	2.479	2.498																	0.9073	1.25	1.222	1.151	1.176	1.207
	0.908	2.561	2.516	2.469	2.469	2.479	2.498																	0.908	1.25	1.222	1.151	1.176	1.207
	0.9087	2.561	2.516	2.469	2.469	2.479	2.498																	0.9087	1.25	1.222	1.151	1.176	1.207
	0.9093	2.561	2.516	2.469	2.469	2.479	2.498																	0.9093	1.25	1.222	1.151	1.176	1.207
	0.91	2.561	2.516	2.469	2.469	2.479	2.498																	0.91	1.25	1.222	1.151	1.176	1.207
	0.9107	2.561	2.516	2.469	2.469	2.479	2.498																	0.9107	1.25	1.222	1.151	1.176	1.207
	0.9113	2.561	2.516	2.469	2.469	2.479	2.498																	0.9113	1.25	1.222	1.151	1.176	1.207
	0.912	2.561	2.516	2.469	2.469	2.479	2.498																	0.912	1.25	1.222	1.151	1.176	1.207
	0.9127	2.561	2.516	2.469	2.469	2.479	2.498																	0.9127	1.25	1.222	1.151	1.176	1.207
	0.9133	2.561	2.516	2.469	2.469	2.479	2.498																	0.9133	1.25	1.222	1.151	1.176	1.207
	0.914	2.561	2.516	2.469	2.469	2.479	2.498																	0.914	1.25	1.222	1.151	1.176	1.207
	0.9147	2.561	2.516	2.469	2.469	2.479	2.498																	0.9147	1.25	1.222	1.151	1.176	1.207
	0.9153	2.561	2.516	2.469	2.469	2.479	2.498																	0.9153	1.25	1.222	1.151	1.176	1.207
	0.916	2.561	2.516	2.469	2.469	2.479	2.498																	0.916	1.25	1.222	1.151	1.176	1.207
	0.9167	2.561	2.516	2.469	2.469	2.479	2.498																	0.9167	1.25	1.222	1.151	1.176	1.207
	0.9173	2.561	2.516	2.469	2.469	2.479	2.498																	0.9173	1.25	1.222	1.151	1.176	1.207
	0.918	2.561	2.516	2.469	2.469	2.479	2.498																	0.918	1.25	1.222	1.151	1.176	1.207
	0.9187	2.561	2.516	2.469	2.469	2.479	2.498																	0.9187	1.25	1.222	1.151	1.176	1.207
	0.9193	2.561	2.516	2.469	2.469	2.479	2.498																	0.9193	1.25	1.222	1.151	1.176	1.207
	0.92	2.561	2.516	2.469	2.469	2.479	2.498																	0.92	1.25	1.222	1.151	1.176	1.207
	0.9207	2.561	2.516	2.469	2.469	2.479	2.498																	0.9207	1.25	1.222	1.151	1.176	1.207
	0.9213	2.561	2.516	2.469	2.469	2.479	2.498																	0.9213	1.25	1.222	1.151	1.176	1.207
	0.922	2.561	2.516	2.469	2.469	2.479	2.498																	0.922	1.249	1.222	1.151	1.176	1.207
	0.9227	2.561	2.516	2.469	2.469	2.479	2.498																	0.9227	1.249	1.222	1.151	1.176	1.207
	0.9233	2.561	2.516	2.469	2.469	2.479	2.498																	0.9233	1.249	1.222	1.151	1.176	1.207
	0.924	2.561	2.516	2.469	2.469	2.479	2.499																	0.924	1.249	1.222	1.151	1.176	1.207
	0.9247	2.561	2.516	2.469	2.469	2.479	2.499																	0.9247	1.249	1.222	1.151	1.176	1.207
	0.9253	2.561	2.516	2.469	2.469	2.479	2.499																	0.9253	1.249	1.222	1.151	1.176	1.207
	0.926	2.561	2.516	2.469	2.469	2.479	2.499																	0.926	1.249	1.222	1.151	1.176	1.207
	0.9267	2.561	2.516	2.469	2.469	2.479	2.499																	0.9267	1.249	1.222	1.151	1.176	1.207
	0.9273	2.561	2.516	2.469	2.469	2.479	2.499																	0.9273	1.249	1.222	1.151	1.176	1.207
	0.928	2.561	2.516	2.469	2.469	2.479	2.499																	0.928	1.249	1.222	1.151	1.176	1.207
	0.9287	2.561	2.516	2.469	2.469	2.479	2.499																	0.9287	1.249	1.222	1.151	1.176	1.207
	0.9293	2.561	2.516	2.469	2.469	2.479	2.499																	0.9293	1.249	1.222	1.151	1.176	1.207
	0.93	2.561	2.516	2.469	2.469	2.479	2.499																	0.93	1.249	1.222	1.151	1.176	1.207
	0.9307	2.561	2.516	2.469	2.469	2.479	2.499																	0.9307	1.249	1.222	1.151	1.176	1.207
	0.9313	2.561	2.516	2.469	2.469	2.479	2.499																	0.9313	1.249	1.222	1.151	1.176	1.207
	0.932	2.561	2.516	2.469	2.469	2.479	2.499																	0.932	1.249	1.222	1.152	1.176	1.207
	0.9327	2.561	2.516	2.469	2.469	2.479	2.499																	0.9327	1.249	1.222	1.152	1.176	1.207
	0.9333	2.561	2.516	2.469	2.47	2.479	2.499																	0.9333	1.249	1.222	1.152	1.176	1.207
	0.934	2.561	2.516	2.469	2.47	2.479	2.499																	0.934	1.249	1.222	1.152	1.176	1.207
	0.9347	2.561	2.516	2.469	2.47	2.479	2.499																	0.9347	1.249	1.222	1.152	1.176	1.207
	0.9353	2.561	2.516	2.469	2.47	2.479	2.499																	0.9353	1.249	1.222	1.152	1.176	1.207
	0.936	2.561	2.516	2.469	2.47	2.479	2.499																	0.936	1.249	1.222	1.152	1.176	1.207
	0.9367	2.561	2.516	2.469	2.47	2.479	2.499																	0.9367	1.249	1.222	1.152	1.176	1.207
	0.9373	2.561	2.516	2.469	2.469	2.479	2.499																	0.9373	1.249	1.222	1.152	1.176	1.207
	0.938	2.561	2.516	2.469	2.469	2.479	2.499																	0.938	1.249	1.222	1.152	1.176	1.207
	0.9387	2.561	2.516	2.469	2.469	2.479	2.499																	0.9387	1.249	1.222	1.152	1.176	1.207
	0.9393	2.561	2.516	2.469	2.469	2.479	2.499																	0.9393	1.249	1.222	1.152	1.176	1.207
	0.94	2.561	2.516	2.469	2.469	2.479	2.499																	0.94	1.249	1.222	1.152	1.176	1.207
	0.9407	2.561	2.516	2.469	2.469	2.479	2.499																	0.9407	1.249	1.222	1.152	1.176	1.207
	0.9413	2.561	2.516	2.469	2.469	2.479	2.499																	0.9413	1.249	1.222	1.152	1.176	1.207
	0.942	2.561	2.516	2.469	2.469	2.479	2.499																	0.942	1.249	1.222	1.152	1.176	1.207
	0.9427	2.561	2.516	2.469	2.469	2.479	2.499																	0.9427	1.249	1.222	1.152	1.176	1.207
	0.9433	2.561	2.516	2.469	2.469	2.479	2.499																	0.9433	1.249	1.222	1.152	1.176	1.207
	0.944	2.561	2.517	2.469	2.469	2.479	2.499																	0.944	1.249	1.222	1.152	1.176	1.207
	0.9447	2.561	2.517	2.469	2.469	2.479	2.499																	0.9447	1.249	1.222	1.152	1.176	1.207
	0.9453	2.561	2.517	2.469	2.469	2.479	2.499																	0.9453	1.249	1.222	1.152	1.176	1.207
	0.946	2.561	2.517	2.469	2.469	2.479	2.499																	0.946	1.249	1.222	1.152	1.176	1.207
	0.9467	2.561	2.517	2.469	2.469	2.479	2.499																	0.9467	1.249	1.222	1.152	1.176	1.207
	0.9473	2.561	2.517	2.469	2.469	2.479	2.499																	0.9473	1.249	1.222	1.152	1.176	1.207
	0.948	2.561	2.517	2.469	2.469	2.479	2.499																	0.948	1.249	1.222	1.152	1.176	1.207
	0.9487	2.561	2.517	2.469	2.469	2.479	2.499																	0.9487	1.249	1.222	1.152	1.176	1.207
	0.9493	2.561	2.517	2.469	2.469	2.479	2.499																	0.9493	1.249	1.222	1.152	1.176	1.207
	0.95	2.561	2.517	2.469	2.469	2.479	2.499																	0.95	1.249	1.222	1.152	1.176	1.207
	0.9507	2.561	2.517	2.469	2.469	2.479	2.499																	0.9507	1.249	1.222	1.152	1.176	1.207
	0.9513	2.561	2.517	2.469	2.469	2.479	2.499																	0.9513	1.249	1.222	1.152	1.176	1.207
	0.952	2.561	2.517	2.469	2.469	2.479	2.499																	0.952	1.249	1.222	1.152	1.176	1.207
	0.9527	2.561	2.517	2.469	2.469	2.479	2.499																	0.9527	1.249	1.222	1.152	1.176	1.207
	0.9533	2.561	2.517	2.469	2.469	2.479	2.499																	0.9533	1.249	1.222	1.152	1.176	1.207
	0.954	2.561	2.517	2.469	2.469	2.479	2.499																	0.954	1.249	1.222	1.152	1.176	1.207
	0.9547	2.561	2.517	2.469	2.469	2.479	2.499																	0.9547	1.249	1.222	1.152	1.176	1.207
	0.9553	2.561	2.517	2.469	2.469	2.479	2.499																	0.9553	1.249	1.222	1.152	1.176	1.207
	0.956	2.561	2.517	2.469	2.469	2.479	2.499																	0.956	1.249	1.222	1.152	1.176	1.207
	0.9567	2.561	2.517	2.469	2.469	2.479	2.499																	0.9567	1.249	1.222	1.152	1.176	1.207
	0.9573	2.561	2.517	2.469	2.469	2.479	2.499																	0.9573	1.249	1.222	1.152	1.176	1.207
	0.958	2.561	2.517	2.469	2.469	2.479	2.499																	0.958	1.249	1.222	1.152	1.176	1.207
	0.9587	2.561	2.517	2.469	2.469	2.479	2.499																	0.9587	1.249	1.222	1.152	1.176	1.207
	0.9593	2.561	2.517	2.469	2.469	2.479	2.499																	0.9593	1.249	1.222	1.152	1.176	1.207
	0.96	2.561	2.517	2.469	2.469	2.479	2.499																	0.96	1.249	1.222	1.152	1.176	1.207
	0.9607	2.561	2.517	2.469	2.469	2.479	2.499																	0.9607	1.249	1.222	1.152	1.176	1.207
	0.9613	2.561	2.517	2.469	2.469	2.479	2.499																	0.9613	1.249	1.222	1.152	1.176	1.207
	0.962	2.561	2.517	2.469	2.469	2.479	2.499																	0.962	1.249	1.222	1.152	1.176	1.207
	0.9627	2.561	2.517	2.469	2.469	2.479	2.499																	0.9627	1.249	1.222	1.152	1.176	1.207
	0.9633	2.561	2.517	2.469	2.469	2.479	2.499																	0.9633	1.249	1.222	1.152	1.176	1.207
	0.964	2.561	2.517	2.469	2.469	2.479	2.499																	0.964	1.249	1.222	1.152	1.176	1.207
	0.9647	2.561	2.517	2.469	2.469	2.479	2.499																	0.9647	1.249	1.222	1.152	1.176	1.207
	0.9653	2.561	2.517	2.469	2.469	2.479	2.499																	0.9653	1.249	1.222	1.152	1.176	1.207
	0.966	2.561	2.517	2.469	2.469	2.479	2.499																	0.966	1.249	1.222	1.152	1.176	1.207
	0.9667	2.561	2.517	2.469	2.469	2.479	2.499																	0.9667	1.249	1.222	1.152	1.176	1.207
	0.9673	2.561	2.517	2.469	2.469	2.479	2.499																	0.9673	1.249	1.222	1.152	1.176	1.207
	0.968	2.561	2.517	2.469	2.469	2.479	2.499																	0.968	1.249	1.222	1.152	1.176	1.207
	0.9687	2.561	2.517	2.469	2.469	2.479	2.499																	0.9687	1.249	1.222	1.152	1.176	1.207
	0.9693	2.561	2.517	2.469	2.469	2.479	2.499																	0.9693	1.249	1.222	1.152	1.176	1.207
	0.97	2.561	2.517	2.469	2.469	2.479	2.499																	0.97	1.249	1.222	1.151	1.176	1.207
	0.9707	2.561	2.517	2.469	2.469	2.479	2.499																	0.9707	1.249	1.222	1.151	1.176	1.207
	0.9713	2.561	2.517	2.469	2.469	2.479	2.499																	0.9713	1.249	1.222	1.151	1.176	1.207
	0.972	2.561	2.517	2.469	2.469	2.479	2.499																	0.972	1.249	1.222	1.151	1.176	1.207
	0.9727	2.561	2.517	2.469	2.469	2.479	2.499																	0.9727	1.249	1.222	1.151	1.176	1.207
	0.9733	2.561	2.517	2.469	2.469	2.479	2.499																	0.9733	1.249	1.222	1.151	1.176	1.207
	0.974	2.561	2.517	2.469	2.469	2.479	2.499																	0.974	1.249	1.222	1.151	1.176	1.207
	0.9747	2.561	2.517	2.469	2.469	2.479	2.499																	0.9747	1.249	1.222	1.151	1.176	1.207
	0.9753	2.561	2.517	2.469	2.469	2.479	2.499																	0.9753	1.249	1.222	1.151	1.176	1.207
	0.976	2.562	2.517	2.469	2.469	2.479	2.499																	0.976	1.249	1.222	1.151	1.176	1.207
	0.9767	2.562	2.517	2.469	2.469	2.479	2.499																	0.9767	1.249	1.222	1.151	1.176	1.207
	0.9773	2.561	2.517	2.469	2.469	2.479	2.499																	0.9773	1.249	1.222	1.151	1.176	1.207
	0.978	2.561	2.517	2.469	2.469	2.479	2.499																	0.978	1.249	1.222	1.151	1.176	1.207
	0.9787	2.561	2.517	2.469	2.469	2.479	2.499																	0.9787	1.249	1.222	1.151	1.176	1.207
	0.9793	2.561	2.517	2.469	2.469	2.479	2.499																	0.9793	1.249	1.222	1.151	1.176	1.207
	0.98	2.561	2.517	2.469	2.469	2.479	2.499																	0.98	1.249	1.222	1.151	1.176	1.207
	0.9807	2.561	2.517	2.469	2.469	2.479	2.499																	0.9807	1.249	1.222	1.151	1.176	1.207
	0.9813	2.561	2.517	2.469	2.469	2.479	2.499																	0.9813	1.249	1.222	1.151	1.176	1.207
	0.982	2.561	2.517	2.469	2.469	2.479	2.499																	0.982	1.249	1.222	1.151	1.176	1.207
	0.9827	2.561	2.517	2.469	2.469	2.479	2.499																	0.9827	1.249	1.222	1.151	1.176	1.207
	0.9833	2.561	2.517	2.469	2.469	2.479	2.499																	0.9833	1.249	1.222	1.151	1.176	1.207
	0.984	2.561	2.517	2.469	2.469	2.479	2.499																	0.984	1.249	1.222	1.151	1.176	1.207
	0.9847	2.561	2.517	2.469	2.469	2.479	2.499																	0.9847	1.249	1.222	1.151	1.176	1.207
	0.9853	2.561	2.517	2.469	2.469	2.479	2.499																	0.9853	1.249	1.222	1.151	1.176	1.207
	0.986	2.562	2.517	2.469	2.469	2.479	2.499																	0.986	1.249	1.222	1.151	1.176	1.207
	0.9867	2.562	2.517	2.469	2.469	2.479	2.499																	0.9867	1.249	1.222	1.151	1.176	1.207
	0.9873	2.562	2.517	2.469	2.469	2.479	2.499																	0.9873	1.249	1.222	1.151	1.176	1.207
	0.988	2.562	2.517	2.468	2.469	2.479	2.499																	0.988	1.249	1.222	1.151	1.176	1.207
	0.9887	2.562	2.516	2.468	2.469	2.479	2.499																	0.9887	1.249	1.222	1.151	1.176	1.207
	0.9893	2.562	2.516	2.468	2.469	2.479	2.499																	0.9893	1.249	1.222	1.151	1.176	1.207
	0.99	2.562	2.516	2.468	2.469	2.479	2.499																	0.99	1.249	1.222	1.151	1.176	1.207
	0.9907	2.562	2.516	2.468	2.469	2.479	2.499																	0.9907	1.249	1.222	1.151	1.176	1.207
	0.9913	2.562	2.516	2.468	2.469	2.479	2.499																	0.9913	1.249	1.222	1.151	1.176	1.207
	0.992	2.562	2.516	2.468	2.469	2.479	2.499																	0.992	1.249	1.222	1.151	1.176	1.207
	0.9927	2.562	2.516	2.468	2.469	2.479	2.499																	0.9927	1.249	1.222	1.151	1.176	1.207
	0.9933	2.562	2.516	2.468	2.469	2.479	2.499																	0.9933	1.249	1.222	1.151	1.176	1.207
	0.994	2.562	2.516	2.468	2.469	2.479	2.499																	0.994	1.249	1.222	1.151	1.176	1.207
	0.9947	2.562	2.516	2.468	2.469	2.479	2.5																	0.9947	1.249	1.222	1.151	1.176	1.207
	0.9953	2.562	2.516	2.468	2.469	2.479	2.5																	0.9953	1.249	1.222	1.151	1.176	1.207
	0.996	2.562	2.516	2.468	2.469	2.479	2.5																	0.996	1.249	1.222	1.151	1.176	1.207
	0.9967	2.562	2.516	2.468	2.469	2.479	2.5																	0.9967	1.249	1.222	1.151	1.176	1.207
	0.9973	2.562	2.517	2.468	2.469	2.479	2.5																	0.9973	1.249	1.222	1.151	1.176	1.207
	0.998	2.562	2.517	2.468	2.469	2.479	2.5																	0.998	1.249	1.222	1.151	1.176	1.207
	0.9987	2.562	2.517	2.468	2.469	2.479	2.5																	0.9987	1.249	1.222	1.151	1.176	1.207
	0.9993	2.562	2.517	2.468	2.469	2.479	2.5																	0.9993	1.249	1.222	1.151	1.176	1.207
	1	2.562	2.517	2.468	2.469	2.479	2.5																	1	1.249	1.222	1.151	1.176	1.207
	1.0007	2.562	2.517	2.468	2.469	2.479	2.5																	1.0007	1.249	1.222	1.151	1.176	1.207
	1.0013	2.562	2.517	2.468	2.469	2.479	2.5																	1.0013	1.249	1.222	1.151	1.176	1.207
	1.002	2.562	2.517	2.468	2.469	2.479	2.5																	1.002	1.249	1.222	1.151	1.176	1.207
	1.0027	2.562	2.517	2.468	2.469	2.479	2.5																	1.0027	1.249	1.222	1.151	1.176	1.207
	1.0033	2.562	2.517	2.468	2.469	2.479	2.5																	1.0033	1.249	1.222	1.151	1.176	1.206
	1.004	2.562	2.517	2.468	2.469	2.479	2.5																	1.004	1.249	1.222	1.151	1.176	1.206
	1.0047	2.562	2.517	2.468	2.469	2.479	2.5																	1.0047	1.249	1.222	1.151	1.176	1.206
	1.0053	2.562	2.517	2.468	2.469	2.479	2.5																	1.0053	1.249	1.222	1.151	1.176	1.206
	1.006	2.562	2.517	2.468	2.469	2.479	2.5																	1.006	1.249	1.222	1.151	1.176	1.206
	1.0067	2.562	2.517	2.468	2.469	2.479	2.5																	1.0067	1.249	1.222	1.151	1.176	1.206
	1.0073	2.562	2.517	2.468	2.469	2.479	2.499																	1.0073	1.249	1.222	1.151	1.176	1.206
	1.008	2.562	2.517	2.468	2.469	2.479	2.499																	1.008	1.249	1.222	1.151	1.176	1.206
	1.0087	2.562	2.517	2.468	2.469	2.479	2.499																	1.0087	1.249	1.222	1.151	1.176	1.206
	1.0093	2.562	2.517	2.468	2.469	2.479	2.499																	1.0093	1.249	1.222	1.151	1.176	1.206
	1.01	2.562	2.517	2.468	2.469	2.479	2.499																	1.01	1.249	1.222	1.151	1.176	1.206
	1.0107	2.562	2.517	2.468	2.469	2.479	2.499																	1.0107	1.249	1.222	1.151	1.176	1.206
	1.0113	2.562	2.517	2.468	2.469	2.479	2.499																	1.0113	1.249	1.222	1.151	1.176	1.206
	1.012	2.562	2.517	2.468	2.469	2.479	2.499																	1.012	1.249	1.222	1.151	1.176	1.206
	1.0127	2.562	2.517	2.468	2.469	2.479	2.499																	1.0127	1.249	1.222	1.151	1.176	1.206
	1.0133	2.562	2.517	2.468	2.469	2.479	2.499																	1.0133	1.249	1.222	1.151	1.176	1.206
	1.014	2.562	2.517	2.468	2.469	2.479	2.499																	1.014	1.249	1.222	1.151	1.176	1.206
	1.0147	2.562	2.517	2.468	2.469	2.479	2.499																	1.0147	1.249	1.222	1.151	1.176	1.206
	1.0153	2.562	2.517	2.468	2.469	2.479	2.499																	1.0153	1.249	1.222	1.151	1.176	1.206
	1.016	2.562	2.517	2.468	2.469	2.479	2.499																	1.016	1.249	1.222	1.151	1.176	1.206
	1.0167	2.562	2.517	2.468	2.469	2.479	2.499																	1.0167	1.249	1.222	1.151	1.176	1.206
	1.0173	2.562	2.517	2.468	2.469	2.479	2.499																	1.0173	1.249	1.222	1.151	1.176	1.206
	1.018	2.562	2.517	2.468	2.469	2.479	2.499																	1.018	1.249	1.222	1.151	1.176	1.206
	1.0187	2.562	2.517	2.468	2.469	2.479	2.499																	1.0187	1.249	1.222	1.151	1.176	1.206
	1.0193	2.562	2.517	2.468	2.469	2.479	2.499																	1.0193	1.249	1.222	1.151	1.176	1.206
	1.02	2.562	2.517	2.468	2.469	2.479	2.499																	1.02	1.249	1.222	1.151	1.176	1.206
	1.0207	2.562	2.517	2.468	2.469	2.479	2.499																	1.0207	1.249	1.222	1.151	1.176	1.206
	1.0213	2.562	2.517	2.468	2.469	2.479	2.499																	1.0213	1.249	1.222	1.151	1.176	1.206
	1.022	2.562	2.516	2.468	2.469	2.479	2.499																	1.022	1.249	1.222	1.151	1.176	1.206
	1.0227	2.562	2.516	2.468	2.469	2.479	2.499																	1.0227	1.249	1.222	1.151	1.176	1.206
	1.0233	2.562	2.516	2.468	2.469	2.479	2.499																	1.0233	1.249	1.222	1.151	1.176	1.206
	1.024	2.562	2.516	2.468	2.469	2.479	2.499																	1.024	1.249	1.222	1.151	1.176	1.206
	1.0247	2.562	2.516	2.468	2.469	2.479	2.499																	1.0247	1.249	1.222	1.151	1.176	1.206
	1.0253	2.562	2.516	2.468	2.468	2.479	2.499																	1.0253	1.249	1.222	1.151	1.176	1.206
	1.026	2.562	2.516	2.468	2.468	2.479	2.499																	1.026	1.249	1.222	1.151	1.176	1.206
	1.0267	2.562	2.516	2.468	2.468	2.479	2.499																	1.0267	1.249	1.222	1.151	1.176	1.206
	1.0273	2.562	2.516	2.468	2.468	2.479	2.499																	1.0273	1.249	1.222	1.151	1.176	1.206
	1.028	2.562	2.516	2.468	2.468	2.479	2.499																	1.028	1.249	1.222	1.151	1.176	1.206
	1.0287	2.562	2.516	2.468	2.468	2.479	2.499																	1.0287	1.249	1.222	1.151	1.176	1.206
	1.0293	2.562	2.516	2.468	2.468	2.479	2.499																	1.0293	1.249	1.222	1.151	1.176	1.206
	1.03	2.562	2.516	2.468	2.468	2.479	2.499																	1.03	1.249	1.222	1.151	1.176	1.206
	1.0307	2.562	2.516	2.468	2.468	2.479	2.499																	1.0307	1.249	1.222	1.151	1.176	1.206
	1.0313	2.562	2.516	2.468	2.468	2.479	2.499																	1.0313	1.249	1.222	1.151	1.176	1.206
	1.032	2.562	2.516	2.468	2.468	2.479	2.499																	1.032	1.249	1.222	1.151	1.176	1.206
	1.0327	2.562	2.516	2.468	2.468	2.479	2.499																	1.0327	1.249	1.222	1.151	1.176	1.206
	1.0333	2.562	2.516	2.468	2.468	2.479	2.499																	1.0333	1.249	1.222	1.151	1.176	1.206
	1.034	2.562	2.516	2.468	2.468	2.479	2.499																	1.034	1.249	1.222	1.151	1.176	1.206
	1.0347	2.562	2.516	2.468	2.468	2.479	2.499																	1.0347	1.249	1.222	1.151	1.176	1.206
	1.0353	2.561	2.516	2.468	2.468	2.479	2.499																	1.0353	1.249	1.222	1.151	1.176	1.206
	1.036	2.561	2.516	2.468	2.468	2.479	2.499																	1.036	1.249	1.222	1.152	1.176	1.206
	1.0367	2.561	2.516	2.468	2.468	2.479	2.499																	1.0367	1.249	1.222	1.152	1.176	1.206
	1.0373	2.561	2.516	2.468	2.468	2.479	2.499																	1.0373	1.249	1.222	1.152	1.176	1.206
	1.038	2.561	2.516	2.468	2.468	2.479	2.499																	1.038	1.249	1.222	1.152	1.176	1.206
	1.0387	2.561	2.516	2.468	2.468	2.479	2.499																	1.0387	1.249	1.222	1.152	1.176	1.206
	1.0393	2.561	2.516	2.468	2.468	2.479	2.499																	1.0393	1.249	1.222	1.152	1.176	1.206
	1.04	2.561	2.516	2.468	2.468	2.479	2.499																	1.04	1.249	1.222	1.152	1.176	1.206
	1.0407	2.561	2.516	2.469	2.468	2.479	2.499																	1.0407	1.249	1.222	1.152	1.176	1.206
	1.0413	2.561	2.516	2.469	2.468	2.479	2.499																	1.0413	1.249	1.222	1.152	1.176	1.206
	1.042	2.561	2.516	2.469	2.468	2.479	2.499																	1.042	1.249	1.222	1.152	1.176	1.206
	1.0427	2.561	2.516	2.469	2.468	2.479	2.499																	1.0427	1.249	1.222	1.152	1.176	1.206
	1.0433	2.561	2.516	2.469	2.468	2.48	2.499																	1.0433	1.249	1.222	1.152	1.176	1.206
	1.044	2.561	2.516	2.469	2.468	2.48	2.499																	1.044	1.249	1.222	1.152	1.176	1.206
	1.0447	2.561	2.516	2.469	2.468	2.479	2.499																	1.0447	1.249	1.222	1.152	1.176	1.206
	1.0453	2.561	2.516	2.469	2.468	2.479	2.499																	1.0453	1.249	1.222	1.152	1.176	1.206
	1.046	2.561	2.516	2.469	2.468	2.479	2.499																	1.046	1.249	1.222	1.152	1.176	1.207
	1.0467	2.561	2.516	2.469	2.468	2.479	2.499																	1.0467	1.249	1.222	1.152	1.176	1.207
	1.0473	2.561	2.516	2.469	2.468	2.479	2.499																	1.0473	1.249	1.222	1.152	1.176	1.207
	1.048	2.561	2.516	2.469	2.468	2.479	2.499																	1.048	1.249	1.222	1.152	1.176	1.207
	1.0487	2.561	2.516	2.469	2.468	2.479	2.499																	1.0487	1.249	1.222	1.152	1.176	1.207
	1.0493	2.561	2.516	2.469	2.468	2.479	2.499																	1.0493	1.249	1.222	1.152	1.176	1.207
	1.05	2.561	2.516	2.469	2.468	2.479	2.499																	1.05	1.249	1.222	1.152	1.176	1.207
	1.0507	2.561	2.516	2.469	2.468	2.479	2.499																	1.0507	1.249	1.222	1.152	1.176	1.207
	1.0513	2.561	2.516	2.469	2.468	2.479	2.499																	1.0513	1.249	1.222	1.152	1.176	1.207
	1.052	2.561	2.517	2.469	2.468	2.479	2.499																	1.052	1.249	1.222	1.152	1.176	1.207
	1.0527	2.561	2.517	2.469	2.468	2.479	2.499																	1.0527	1.249	1.222	1.152	1.176	1.207
	1.0533	2.561	2.517	2.469	2.469	2.479	2.499																	1.0533	1.249	1.222	1.152	1.176	1.207
	1.054	2.561	2.517	2.469	2.469	2.479	2.499																	1.054	1.249	1.222	1.152	1.176	1.207
	1.0547	2.561	2.517	2.469	2.469	2.479	2.499																	1.0547	1.249	1.222	1.152	1.176	1.207
	1.0553	2.561	2.517	2.469	2.469	2.479	2.499																	1.0553	1.249	1.222	1.152	1.176	1.207
	1.056	2.561	2.517	2.469	2.469	2.479	2.499																	1.056	1.25	1.222	1.152	1.176	1.207
	1.0567	2.561	2.517	2.469	2.469	2.479	2.499																	1.0567	1.25	1.222	1.152	1.176	1.207
	1.0573	2.561	2.517	2.469	2.469	2.479	2.499																	1.0573	1.25	1.222	1.152	1.176	1.207
	1.058	2.561	2.517	2.469	2.469	2.479	2.499																	1.058	1.25	1.222	1.152	1.176	1.207
	1.0587	2.561	2.517	2.469	2.469	2.479	2.499																	1.0587	1.25	1.222	1.152	1.176	1.207
	1.0593	2.561	2.517	2.469	2.469	2.479	2.499																	1.0593	1.25	1.222	1.152	1.176	1.207
	1.06	2.561	2.517	2.469	2.469	2.479	2.499																	1.06	1.25	1.222	1.152	1.176	1.207
	1.0607	2.561	2.517	2.469	2.469	2.479	2.499																	1.0607	1.25	1.222	1.152	1.176	1.207
	1.0613	2.561	2.517	2.469	2.469	2.479	2.499																	1.0613	1.25	1.222	1.152	1.176	1.207
	1.062	2.561	2.517	2.469	2.469	2.479	2.499																	1.062	1.25	1.222	1.152	1.176	1.207
	1.0627	2.561	2.517	2.469	2.469	2.479	2.499																	1.0627	1.25	1.222	1.152	1.176	1.207
	1.0633	2.562	2.517	2.469	2.469	2.479	2.499																	1.0633	1.25	1.222	1.152	1.176	1.207
	1.064	2.562	2.517	2.469	2.469	2.479	2.499																	1.064	1.25	1.222	1.152	1.176	1.207
	1.0647	2.562	2.517	2.469	2.469	2.479	2.499																	1.0647	1.25	1.222	1.152	1.176	1.207
	1.0653	2.562	2.517	2.469	2.469	2.479	2.499																	1.0653	1.25	1.222	1.152	1.176	1.207
	1.066	2.562	2.517	2.469	2.469	2.479	2.499																	1.066	1.25	1.222	1.152	1.176	1.207
	1.0667	2.562	2.517	2.469	2.469	2.479	2.499																	1.0667	1.25	1.222	1.152	1.176	1.207
	1.0673	2.562	2.517	2.469	2.469	2.479	2.499																	1.0673	1.25	1.222	1.152	1.176	1.207
	1.068	2.562	2.517	2.469	2.469	2.479	2.499																	1.068	1.25	1.222	1.152	1.176	1.207
	1.0687	2.562	2.517	2.469	2.469	2.479	2.499																	1.0687	1.25	1.222	1.152	1.176	1.207
	1.0693	2.562	2.517	2.469	2.469	2.479	2.499																	1.0693	1.25	1.222	1.152	1.176	1.207
	1.07	2.562	2.517	2.469	2.469	2.479	2.499																	1.07	1.25	1.222	1.152	1.176	1.207
	1.0707	2.562	2.517	2.469	2.469	2.479	2.499																	1.0707	1.25	1.222	1.152	1.176	1.207
	1.0713	2.562	2.517	2.469	2.469	2.479	2.499																	1.0713	1.25	1.222	1.152	1.176	1.207
	1.072	2.562	2.517	2.469	2.469	2.479	2.499																	1.072	1.25	1.222	1.152	1.176	1.207
	1.0727	2.562	2.517	2.469	2.469	2.479	2.499																	1.0727	1.25	1.222	1.152	1.176	1.207
	1.0733	2.562	2.517	2.469	2.469	2.479	2.499																	1.0733	1.25	1.222	1.152	1.176	1.207
	1.074	2.562	2.517	2.469	2.469	2.479	2.499																	1.074	1.25	1.222	1.152	1.176	1.207
	1.0747	2.562	2.517	2.469	2.469	2.479	2.499																	1.0747	1.25	1.222	1.152	1.176	1.207
	1.0753	2.562	2.517	2.469	2.469	2.479	2.499																	1.0753	1.25	1.222	1.152	1.176	1.207
	1.076	2.562	2.517	2.469	2.469	2.479	2.499																	1.076	1.25	1.222	1.152	1.176	1.207
	1.0767	2.562	2.517	2.469	2.469	2.479	2.499																	1.0767	1.25	1.222	1.152	1.176	1.207
	1.0773	2.562	2.517	2.469	2.469	2.479	2.499																	1.0773	1.25	1.222	1.152	1.176	1.207
	1.078	2.562	2.517	2.469	2.469	2.479	2.499																	1.078	1.25	1.222	1.152	1.176	1.207
	1.0787	2.562	2.517	2.469	2.469	2.479	2.499																	1.0787	1.25	1.222	1.152	1.176	1.207
	1.0793	2.562	2.517	2.469	2.469	2.479	2.499																	1.0793	1.25	1.222	1.152	1.176	1.207
	1.08	2.562	2.517	2.469	2.469	2.479	2.499																	1.08	1.25	1.222	1.152	1.176	1.207
	1.0807	2.562	2.517	2.469	2.469	2.479	2.499																	1.0807	1.25	1.222	1.152	1.176	1.207
	1.0813	2.562	2.517	2.469	2.469	2.479	2.499																	1.0813	1.25	1.222	1.152	1.176	1.207
	1.082	2.562	2.517	2.469	2.469	2.479	2.499																	1.082	1.25	1.222	1.152	1.176	1.207
	1.0827	2.562	2.517	2.469	2.469	2.479	2.499																	1.0827	1.25	1.222	1.152	1.176	1.207
	1.0833	2.562	2.517	2.469	2.469	2.479	2.499																	1.0833	1.25	1.222	1.152	1.176	1.207
	1.084	2.562	2.517	2.469	2.469	2.479	2.499																	1.084	1.25	1.222	1.152	1.177	1.207
	1.0847	2.562	2.517	2.469	2.469	2.479	2.499																	1.0847	1.25	1.222	1.152	1.177	1.207
	1.0853	2.562	2.517	2.469	2.469	2.479	2.499																	1.0853	1.25	1.222	1.152	1.177	1.207
	1.086	2.562	2.517	2.469	2.469	2.479	2.499																	1.086	1.25	1.222	1.152	1.177	1.207
	1.0867	2.562	2.517	2.469	2.469	2.479	2.499																	1.0867	1.25	1.222	1.151	1.177	1.207
	1.0873	2.562	2.517	2.47	2.469	2.479	2.499																	1.0873	1.25	1.222	1.151	1.177	1.207
	1.088	2.562	2.517	2.47	2.469	2.479	2.499																	1.088	1.25	1.222	1.151	1.177	1.207
	1.0887	2.562	2.517	2.47	2.469	2.479	2.499																	1.0887	1.25	1.222	1.151	1.177	1.207
	1.0893	2.562	2.517	2.47	2.469	2.479	2.499																	1.0893	1.25	1.222	1.151	1.177	1.207
	1.09	2.562	2.517	2.469	2.469	2.479	2.499																	1.09	1.25	1.222	1.151	1.177	1.207
	1.0907	2.562	2.517	2.469	2.469	2.479	2.499																	1.0907	1.25	1.222	1.151	1.177	1.207
	1.0913	2.562	2.517	2.469	2.469	2.479	2.499																	1.0913	1.25	1.222	1.151	1.177	1.207
	1.092	2.562	2.517	2.469	2.469	2.479	2.499																	1.092	1.25	1.222	1.151	1.177	1.207
	1.0927	2.562	2.517	2.469	2.469	2.479	2.499																	1.0927	1.25	1.222	1.151	1.177	1.206
	1.0933	2.562	2.517	2.469	2.469	2.479	2.499																	1.0933	1.25	1.222	1.151	1.177	1.206
	1.094	2.562	2.517	2.469	2.469	2.479	2.499																	1.094	1.25	1.222	1.151	1.177	1.206
	1.0947	2.562	2.517	2.469	2.469	2.479	2.499																	1.0947	1.25	1.222	1.151	1.177	1.206
	1.0953	2.562	2.517	2.469	2.469	2.48	2.499																	1.0953	1.25	1.222	1.151	1.176	1.206
	1.096	2.562	2.517	2.469	2.469	2.48	2.499																	1.096	1.25	1.222	1.151	1.176	1.206
	1.0967	2.562	2.517	2.469	2.469	2.48	2.499																	1.0967	1.25	1.222	1.152	1.176	1.206
	1.0973	2.562	2.517	2.469	2.469	2.48	2.499																	1.0973	1.25	1.222	1.152	1.176	1.206
	1.098	2.562	2.517	2.469	2.469	2.48	2.499																	1.098	1.25	1.222	1.152	1.176	1.206
	1.0987	2.562	2.517	2.47	2.469	2.48	2.499																	1.0987	1.25	1.222	1.152	1.176	1.206
	1.0993	2.562	2.517	2.47	2.469	2.48	2.499																	1.0993	1.25	1.222	1.152	1.176	1.206
	1.1	2.562	2.517	2.47	2.469	2.48	2.499																	1.1	1.25	1.222	1.152	1.176	1.206
	1.1007	2.562	2.517	2.47	2.469	2.48	2.499																	1.1007	1.25	1.222	1.152	1.176	1.206
	1.1013	2.562	2.517	2.47	2.469	2.48	2.499																	1.1013	1.25	1.222	1.152	1.176	1.206
	1.102	2.562	2.517	2.47	2.469	2.48	2.499																	1.102	1.25	1.222	1.152	1.176	1.206
	1.1027	2.562	2.517	2.47	2.469	2.48	2.499																	1.1027	1.25	1.222	1.152	1.176	1.206
	1.1033	2.562	2.517	2.47	2.469	2.48	2.499																	1.1033	1.25	1.222	1.152	1.176	1.206
	1.104	2.562	2.517	2.47	2.469	2.48	2.499																	1.104	1.25	1.222	1.152	1.176	1.206
	1.1047	2.562	2.517	2.47	2.469	2.48	2.499																	1.1047	1.25	1.222	1.152	1.176	1.207
	1.1053	2.562	2.517	2.47	2.469	2.48	2.499																	1.1053	1.25	1.222	1.152	1.176	1.207
	1.106	2.562	2.517	2.47	2.469	2.48	2.499																	1.106	1.25	1.222	1.152	1.176	1.207
	1.1067	2.562	2.517	2.47	2.469	2.48	2.499																	1.1067	1.25	1.222	1.152	1.176	1.207
	1.1073	2.562	2.517	2.47	2.469	2.48	2.499																	1.1073	1.25	1.222	1.152	1.176	1.207
	1.108	2.562	2.517	2.47	2.469	2.48	2.499																	1.108	1.25	1.222	1.152	1.176	1.207
	1.1087	2.562	2.518	2.47	2.469	2.48	2.499																	1.1087	1.25	1.222	1.152	1.176	1.207
	1.1093	2.562	2.518	2.47	2.469	2.48	2.499																	1.1093	1.25	1.222	1.152	1.176	1.207
	1.11	2.562	2.518	2.47	2.469	2.48	2.499																	1.11	1.25	1.222	1.152	1.176	1.207
	1.1107	2.562	2.518	2.47	2.469	2.48	2.499																	1.1107	1.25	1.222	1.152	1.176	1.207
	1.1113	2.562	2.518	2.47	2.469	2.48	2.499																	1.1113	1.25	1.222	1.152	1.176	1.207
	1.112	2.562	2.518	2.47	2.469	2.48	2.499																	1.112	1.25	1.222	1.152	1.176	1.207
	1.1127	2.562	2.518	2.47	2.469	2.48	2.499																	1.1127	1.25	1.222	1.152	1.176	1.207
	1.1133	2.562	2.518	2.47	2.469	2.48	2.499																	1.1133	1.25	1.222	1.152	1.176	1.207
	1.114	2.562	2.518	2.47	2.469	2.48	2.499																	1.114	1.25	1.222	1.152	1.176	1.207
	1.1147	2.562	2.518	2.47	2.469	2.48	2.499																	1.1147	1.25	1.222	1.152	1.176	1.207
	1.1153	2.562	2.518	2.47	2.469	2.48	2.499																	1.1153	1.25	1.222	1.152	1.176	1.207
	1.116	2.562	2.518	2.47	2.469	2.48	2.499																	1.116	1.25	1.222	1.152	1.176	1.207
	1.1167	2.562	2.518	2.47	2.469	2.48	2.499																	1.1167	1.25	1.222	1.152	1.176	1.207
	1.1173	2.562	2.518	2.47	2.469	2.48	2.499																	1.1173	1.25	1.222	1.152	1.176	1.207
	1.118	2.562	2.518	2.47	2.469	2.48	2.499																	1.118	1.25	1.222	1.152	1.176	1.207
	1.1187	2.562	2.518	2.47	2.469	2.48	2.499																	1.1187	1.25	1.222	1.152	1.176	1.207
	1.1193	2.562	2.518	2.47	2.47	2.48	2.499																	1.1193	1.25	1.222	1.152	1.176	1.207
	1.12	2.562	2.518	2.47	2.47	2.48	2.499																	1.12	1.25	1.222	1.152	1.176	1.207
	1.1207	2.562	2.518	2.47	2.47	2.48	2.499																	1.1207	1.25	1.222	1.152	1.176	1.207
	1.1213	2.562	2.518	2.47	2.47	2.48	2.499																	1.1213	1.25	1.222	1.152	1.176	1.207
	1.122	2.562	2.518	2.47	2.47	2.48	2.499																	1.122	1.25	1.222	1.152	1.176	1.207
	1.1227	2.562	2.518	2.47	2.47	2.48	2.499																	1.1227	1.25	1.222	1.152	1.176	1.207
	1.1233	2.562	2.518	2.47	2.47	2.48	2.499																	1.1233	1.25	1.222	1.152	1.177	1.207
	1.124	2.562	2.518	2.47	2.47	2.48	2.499																	1.124	1.25	1.222	1.152	1.177	1.207
	1.1247	2.562	2.518	2.47	2.47	2.48	2.499																	1.1247	1.25	1.222	1.152	1.177	1.207
	1.1253	2.562	2.518	2.47	2.47	2.48	2.499																	1.1253	1.25	1.222	1.152	1.177	1.207
	1.126	2.562	2.518	2.47	2.47	2.48	2.499																	1.126	1.25	1.222	1.152	1.177	1.207
	1.1267	2.562	2.518	2.47	2.47	2.48	2.499																	1.1267	1.25	1.222	1.152	1.177	1.207
	1.1273	2.562	2.518	2.47	2.47	2.48	2.5																	1.1273	1.25	1.222	1.152	1.177	1.207
	1.128	2.562	2.518	2.47	2.47	2.48	2.5																	1.128	1.25	1.222	1.152	1.177	1.207
	1.1287	2.562	2.518	2.47	2.47	2.48	2.5																	1.1287	1.25	1.222	1.152	1.177	1.207
	1.1293	2.562	2.518	2.47	2.47	2.48	2.5																	1.1293	1.25	1.222	1.152	1.177	1.207
	1.13	2.562	2.518	2.47	2.47	2.48	2.5																	1.13	1.25	1.222	1.152	1.177	1.207
	1.1307	2.562	2.518	2.47	2.47	2.48	2.5																	1.1307	1.25	1.222	1.152	1.177	1.207
	1.1313	2.562	2.518	2.47	2.47	2.48	2.5																	1.1313	1.25	1.222	1.152	1.177	1.207
	1.132	2.562	2.518	2.47	2.47	2.48	2.5																	1.132	1.25	1.222	1.152	1.177	1.207
	1.1327	2.562	2.518	2.47	2.47	2.48	2.5																	1.1327	1.25	1.222	1.152	1.177	1.207
	1.1333	2.562	2.518	2.47	2.47	2.48	2.5																	1.1333	1.25	1.222	1.152	1.177	1.207
	1.134	2.562	2.518	2.47	2.47	2.48	2.5																	1.134	1.25	1.222	1.152	1.177	1.207
	1.1347	2.562	2.518	2.47	2.47	2.48	2.5																	1.1347	1.25	1.222	1.152	1.177	1.207
	1.1353	2.562	2.518	2.47	2.47	2.481	2.5																	1.1353	1.25	1.222	1.152	1.177	1.207
	1.136	2.562	2.518	2.47	2.47	2.481	2.5																	1.136	1.25	1.222	1.152	1.177	1.207
	1.1367	2.562	2.518	2.47	2.47	2.481	2.5																	1.1367	1.25	1.222	1.152	1.177	1.207
	1.1373	2.562	2.518	2.47	2.47	2.481	2.5																	1.1373	1.25	1.222	1.152	1.177	1.207
	1.138	2.562	2.518	2.47	2.47	2.481	2.5																	1.138	1.25	1.222	1.152	1.177	1.207
	1.1387	2.562	2.518	2.47	2.47	2.481	2.5																	1.1387	1.25	1.222	1.152	1.177	1.207
	1.1393	2.562	2.518	2.47	2.47	2.481	2.5																	1.1393	1.25	1.222	1.152	1.177	1.207
	1.14	2.562	2.518	2.47	2.47	2.481	2.5																	1.14	1.25	1.222	1.152	1.177	1.207
	1.1407	2.562	2.518	2.47	2.47	2.481	2.5																	1.1407	1.25	1.222	1.152	1.177	1.208
	1.1413	2.562	2.518	2.47	2.47	2.481	2.5																	1.1413	1.25	1.222	1.152	1.177	1.208
	1.142	2.562	2.518	2.47	2.47	2.481	2.5																	1.142	1.25	1.223	1.152	1.177	1.208
	1.1427	2.562	2.518	2.47	2.47	2.481	2.5																	1.1427	1.25	1.223	1.152	1.177	1.208
	1.1433	2.562	2.518	2.47	2.47	2.481	2.5																	1.1433	1.25	1.223	1.152	1.177	1.208
	1.144	2.562	2.518	2.47	2.47	2.481	2.5																	1.144	1.25	1.223	1.152	1.177	1.208
	1.1447	2.562	2.518	2.47	2.47	2.481	2.5																	1.1447	1.25	1.223	1.152	1.177	1.208
	1.1453	2.562	2.518	2.47	2.47	2.481	2.5																	1.1453	1.25	1.223	1.152	1.177	1.208
	1.146	2.562	2.518	2.47	2.47	2.481	2.5																	1.146	1.25	1.223	1.152	1.177	1.208
	1.1467	2.562	2.518	2.47	2.47	2.481	2.5																	1.1467	1.25	1.223	1.152	1.177	1.208
	1.1473	2.562	2.518	2.47	2.47	2.481	2.5																	1.1473	1.25	1.223	1.152	1.177	1.208
	1.148	2.563	2.518	2.47	2.47	2.481	2.5																	1.148	1.25	1.223	1.152	1.177	1.208
	1.1487	2.563	2.518	2.47	2.47	2.481	2.5																	1.1487	1.25	1.223	1.152	1.177	1.208
	1.1493	2.563	2.518	2.47	2.47	2.481	2.5																	1.1493	1.25	1.223	1.152	1.177	1.208
	1.15	2.563	2.518	2.47	2.47	2.481	2.5																	1.15	1.25	1.223	1.152	1.177	1.208
	1.1507	2.563	2.518	2.47	2.47	2.481	2.5																	1.1507	1.25	1.223	1.152	1.177	1.208
	1.1513	2.563	2.518	2.47	2.47	2.481	2.5																	1.1513	1.25	1.223	1.152	1.177	1.208
	1.152	2.563	2.518	2.47	2.47	2.481	2.5																	1.152	1.25	1.223	1.152	1.177	1.208
	1.1527	2.563	2.518	2.47	2.47	2.481	2.5																	1.1527	1.25	1.223	1.152	1.177	1.208
	1.1533	2.563	2.518	2.47	2.47	2.481	2.5																	1.1533	1.25	1.223	1.152	1.177	1.208
	1.154	2.563	2.518	2.47	2.47	2.481	2.5																	1.154	1.25	1.223	1.152	1.177	1.208
	1.1547	2.563	2.518	2.47	2.47	2.481	2.5																	1.1547	1.25	1.223	1.152	1.177	1.208
	1.1553	2.563	2.518	2.47	2.47	2.481	2.5																	1.1553	1.25	1.223	1.152	1.177	1.208
	1.156	2.563	2.518	2.47	2.47	2.481	2.5																	1.156	1.25	1.223	1.152	1.177	1.208
	1.1567	2.563	2.518	2.47	2.47	2.481	2.5																	1.1567	1.25	1.223	1.152	1.177	1.208
	1.1573	2.563	2.518	2.47	2.47	2.481	2.5																	1.1573	1.25	1.223	1.152	1.177	1.208
	1.158	2.563	2.518	2.47	2.47	2.481	2.5																	1.158	1.25	1.223	1.152	1.177	1.208
	1.1587	2.563	2.518	2.47	2.47	2.481	2.5																	1.1587	1.25	1.223	1.152	1.177	1.208
	1.1593	2.563	2.518	2.47	2.47	2.481	2.5																	1.1593	1.25	1.223	1.152	1.177	1.208
	1.16	2.563	2.518	2.47	2.47	2.481	2.5																	1.16	1.25	1.223	1.152	1.177	1.208
	1.1607	2.563	2.518	2.47	2.47	2.481	2.5																	1.1607	1.25	1.223	1.152	1.177	1.208
	1.1613	2.563	2.518	2.47	2.47	2.481	2.5																	1.1613	1.25	1.223	1.152	1.177	1.208
	1.162	2.563	2.518	2.47	2.47	2.481	2.5																	1.162	1.25	1.223	1.152	1.177	1.208
	1.1627	2.563	2.518	2.47	2.47	2.481	2.5																	1.1627	1.25	1.223	1.152	1.177	1.208
	1.1633	2.563	2.518	2.47	2.47	2.481	2.5																	1.1633	1.25	1.223	1.152	1.177	1.208
	1.164	2.563	2.518	2.47	2.47	2.481	2.5																	1.164	1.25	1.223	1.152	1.177	1.208
	1.1647	2.563	2.518	2.47	2.47	2.481	2.5																	1.1647	1.25	1.223	1.152	1.177	1.208
	1.1653	2.563	2.518	2.47	2.47	2.481	2.5																	1.1653	1.25	1.223	1.152	1.177	1.208
	1.166	2.563	2.518	2.47	2.47	2.481	2.5																	1.166	1.25	1.223	1.152	1.177	1.208
	1.1667	2.563	2.518	2.47	2.47	2.481	2.5																	1.1667	1.25	1.223	1.152	1.177	1.208
	1.1673	2.563	2.518	2.47	2.47	2.481	2.5																	1.1673	1.25	1.223	1.152	1.177	1.208
	1.168	2.563	2.518	2.47	2.47	2.481	2.5																	1.168	1.25	1.223	1.152	1.177	1.208
	1.1687	2.563	2.518	2.47	2.47	2.481	2.5																	1.1687	1.25	1.223	1.152	1.177	1.208
	1.1693	2.563	2.518	2.47	2.47	2.481	2.5																	1.1693	1.25	1.223	1.152	1.177	1.208
	1.17	2.563	2.518	2.47	2.47	2.481	2.5																	1.17	1.25	1.223	1.152	1.177	1.208
	1.1707	2.563	2.518	2.47	2.47	2.481	2.5																	1.1707	1.25	1.223	1.152	1.177	1.208
	1.1713	2.563	2.518	2.47	2.47	2.481	2.5																	1.1713	1.25	1.223	1.152	1.177	1.208
	1.172	2.563	2.518	2.47	2.47	2.481	2.5																	1.172	1.25	1.223	1.152	1.177	1.208
	1.1727	2.563	2.518	2.47	2.47	2.481	2.5																	1.1727	1.25	1.223	1.152	1.177	1.208
	1.1733	2.563	2.518	2.47	2.47	2.481	2.5																	1.1733	1.25	1.223	1.152	1.177	1.208
	1.174	2.563	2.518	2.47	2.47	2.482	2.5																	1.174	1.25	1.223	1.152	1.177	1.208
	1.1747	2.563	2.518	2.47	2.47	2.482	2.5																	1.1747	1.25	1.223	1.152	1.177	1.208
	1.1753	2.563	2.518	2.47	2.47	2.482	2.5																	1.1753	1.25	1.223	1.152	1.177	1.208
	1.176	2.563	2.518	2.47	2.47	2.482	2.5																	1.176	1.25	1.223	1.152	1.177	1.208
	1.1767	2.563	2.518	2.47	2.47	2.482	2.5																	1.1767	1.25	1.223	1.152	1.177	1.208
	1.1773	2.563	2.518	2.47	2.47	2.482	2.5																	1.1773	1.25	1.223	1.152	1.177	1.208
	1.178	2.563	2.518	2.47	2.47	2.482	2.5																	1.178	1.25	1.223	1.152	1.177	1.208
	1.1787	2.563	2.518	2.47	2.47	2.482	2.5																	1.1787	1.25	1.223	1.152	1.177	1.208
	1.1793	2.563	2.518	2.47	2.47	2.482	2.5																	1.1793	1.25	1.223	1.152	1.177	1.208
	1.18	2.563	2.518	2.47	2.47	2.482	2.5																	1.18	1.25	1.223	1.152	1.177	1.208
	1.1807	2.563	2.518	2.47	2.47	2.482	2.5																	1.1807	1.25	1.223	1.152	1.177	1.208
	1.1813	2.563	2.518	2.47	2.471	2.482	2.5																	1.1813	1.25	1.223	1.152	1.177	1.208
	1.182	2.563	2.518	2.47	2.471	2.482	2.5																	1.182	1.25	1.223	1.152	1.177	1.208
	1.1827	2.563	2.518	2.47	2.471	2.482	2.5																	1.1827	1.25	1.223	1.152	1.177	1.208
	1.1833	2.563	2.518	2.47	2.471	2.482	2.5																	1.1833	1.25	1.223	1.152	1.177	1.208
	1.184	2.563	2.518	2.471	2.471	2.481	2.5																	1.184	1.25	1.223	1.152	1.177	1.208
	1.1847	2.563	2.518	2.471	2.471	2.481	2.5																	1.1847	1.25	1.223	1.152	1.177	1.208
	1.1853	2.563	2.518	2.471	2.471	2.481	2.5																	1.1853	1.25	1.223	1.152	1.177	1.208
	1.186	2.563	2.518	2.471	2.471	2.481	2.5																	1.186	1.25	1.223	1.152	1.177	1.208
	1.1867	2.563	2.518	2.471	2.471	2.481	2.5																	1.1867	1.25	1.223	1.152	1.177	1.208
	1.1873	2.563	2.518	2.471	2.471	2.481	2.5																	1.1873	1.25	1.223	1.152	1.177	1.208
	1.188	2.563	2.518	2.471	2.47	2.481	2.5																	1.188	1.25	1.223	1.152	1.177	1.208
	1.1887	2.563	2.518	2.47	2.47	2.481	2.5																	1.1887	1.25	1.223	1.152	1.177	1.208
	1.1893	2.563	2.518	2.47	2.47	2.481	2.5																	1.1893	1.25	1.223	1.152	1.177	1.208
	1.19	2.563	2.518	2.47	2.47	2.481	2.5																	1.19	1.25	1.223	1.152	1.177	1.208
	1.1907	2.563	2.518	2.47	2.47	2.481	2.5																	1.1907	1.25	1.223	1.152	1.177	1.208
	1.1913	2.563	2.518	2.47	2.47	2.481	2.5																	1.1913	1.25	1.223	1.152	1.177	1.208
	1.192	2.563	2.518	2.47	2.47	2.481	2.5																	1.192	1.25	1.223	1.152	1.177	1.208
	1.1927	2.563	2.518	2.47	2.47	2.481	2.5																	1.1927	1.25	1.223	1.152	1.177	1.208
	1.1933	2.563	2.518	2.47	2.47	2.481	2.5																	1.1933	1.25	1.223	1.152	1.177	1.208
	1.194	2.563	2.518	2.47	2.47	2.481	2.5																	1.194	1.25	1.223	1.152	1.177	1.208
	1.1947	2.563	2.518	2.47	2.47	2.481	2.5																	1.1947	1.25	1.223	1.152	1.177	1.208
	1.1953	2.563	2.518	2.47	2.47	2.481	2.5																	1.1953	1.25	1.223	1.152	1.177	1.208
	1.196	2.563	2.518	2.47	2.47	2.481	2.501																	1.196	1.25	1.223	1.152	1.177	1.208
	1.1967	2.563	2.518	2.47	2.47	2.481	2.501																	1.1967	1.25	1.223	1.152	1.178	1.208
	1.1973	2.563	2.518	2.47	2.47	2.481	2.501																	1.1973	1.25	1.223	1.152	1.178	1.208
	1.198	2.563	2.518	2.47	2.47	2.481	2.501																	1.198	1.25	1.223	1.152	1.178	1.208
	1.1987	2.563	2.518	2.471	2.47	2.481	2.501																	1.1987	1.25	1.223	1.152	1.178	1.208
	1.1993	2.563	2.518	2.471	2.47	2.481	2.501																	1.1993	1.25	1.223	1.152	1.178	1.208
	1.2	2.563	2.518	2.471	2.47	2.481	2.501																	1.2	1.25	1.223	1.152	1.178	1.208
	1.2007	2.563	2.518	2.471	2.47	2.481	2.501																	1.2007	1.25	1.223	1.152	1.178	1.208
	1.2013	2.564	2.518	2.471	2.47	2.481	2.501																	1.2013	1.25	1.223	1.152	1.178	1.208
	1.202	2.564	2.518	2.471	2.47	2.481	2.501																	1.202	1.25	1.223	1.152	1.178	1.208
	1.2027	2.564	2.518	2.471	2.47	2.481	2.501																	1.2027	1.25	1.223	1.152	1.177	1.208
	1.2033	2.564	2.518	2.471	2.47	2.481	2.501																	1.2033	1.25	1.223	1.152	1.177	1.208
	1.204	2.564	2.518	2.471	2.47	2.481	2.501																	1.204	1.25	1.223	1.152	1.177	1.208
	1.2047	2.564	2.518	2.471	2.47	2.481	2.501																	1.2047	1.25	1.223	1.152	1.177	1.208
	1.2053	2.564	2.518	2.471	2.47	2.481	2.501																	1.2053	1.25	1.223	1.152	1.177	1.208
	1.206	2.564	2.518	2.471	2.47	2.481	2.501																	1.206	1.25	1.223	1.152	1.177	1.208
	1.2067	2.564	2.518	2.471	2.47	2.481	2.501																	1.2067	1.25	1.223	1.152	1.177	1.208
	1.2073	2.564	2.518	2.471	2.47	2.481	2.501																	1.2073	1.25	1.223	1.152	1.177	1.208
	1.208	2.564	2.518	2.471	2.47	2.481	2.501																	1.208	1.25	1.223	1.153	1.177	1.208
	1.2087	2.564	2.518	2.471	2.47	2.481	2.501																	1.2087	1.25	1.223	1.153	1.177	1.208
	1.2093	2.564	2.518	2.471	2.47	2.481	2.501																	1.2093	1.25	1.223	1.153	1.177	1.208
	1.21	2.564	2.518	2.471	2.47	2.481	2.501																	1.21	1.25	1.223	1.153	1.177	1.208
	1.2107	2.564	2.518	2.471	2.47	2.481	2.501																	1.2107	1.25	1.224	1.153	1.177	1.208
	1.2113	2.564	2.518	2.471	2.47	2.481	2.501																	1.2113	1.25	1.224	1.153	1.178	1.208
	1.212	2.564	2.518	2.471	2.47	2.481	2.501																	1.212	1.25	1.224	1.153	1.178	1.208
	1.2127	2.564	2.518	2.471	2.47	2.481	2.501																	1.2127	1.25	1.224	1.153	1.178	1.208
	1.2133	2.564	2.518	2.471	2.47	2.481	2.501																	1.2133	1.25	1.224	1.153	1.178	1.208
	1.214	2.564	2.518	2.471	2.47	2.481	2.501																	1.214	1.25	1.224	1.153	1.178	1.208
	1.2147	2.564	2.518	2.471	2.47	2.481	2.501																	1.2147	1.25	1.224	1.153	1.178	1.208
	1.2153	2.564	2.518	2.471	2.47	2.481	2.501																	1.2153	1.25	1.224	1.153	1.178	1.208
	1.216	2.564	2.518	2.471	2.47	2.481	2.501																	1.216	1.25	1.224	1.153	1.178	1.208
	1.2167	2.564	2.518	2.47	2.47	2.481	2.501																	1.2167	1.25	1.224	1.153	1.178	1.208
	1.2173	2.564	2.518	2.47	2.47	2.481	2.501																	1.2173	1.25	1.224	1.153	1.178	1.208
	1.218	2.564	2.518	2.47	2.47	2.481	2.501																	1.218	1.25	1.224	1.153	1.178	1.208
	1.2187	2.564	2.519	2.47	2.47	2.481	2.501																	1.2187	1.25	1.224	1.153	1.178	1.208
	1.2193	2.564	2.519	2.47	2.47	2.481	2.501																	1.2193	1.25	1.224	1.153	1.178	1.208
	1.22	2.564	2.519	2.47	2.47	2.481	2.501																	1.22	1.25	1.224	1.153	1.178	1.208
	1.2207	2.564	2.519	2.47	2.47	2.481	2.501																	1.2207	1.25	1.224	1.153	1.178	1.208
	1.2213	2.564	2.519	2.47	2.47	2.481	2.501																	1.2213	1.25	1.224	1.153	1.178	1.208
	1.222	2.564	2.519	2.47	2.47	2.481	2.501																	1.222	1.25	1.224	1.153	1.178	1.208
	1.2227	2.564	2.519	2.47	2.47	2.481	2.501																	1.2227	1.25	1.224	1.153	1.178	1.208
	1.2233	2.563	2.519	2.47	2.47	2.481	2.501																	1.2233	1.25	1.224	1.153	1.178	1.208
	1.224	2.563	2.519	2.47	2.47	2.481	2.501																	1.224	1.25	1.224	1.153	1.178	1.208
	1.2247	2.563	2.519	2.47	2.47	2.481	2.501																	1.2247	1.25	1.224	1.153	1.178	1.208
	1.2253	2.563	2.519	2.47	2.47	2.481	2.501																	1.2253	1.25	1.224	1.153	1.178	1.208
	1.226	2.563	2.519	2.47	2.47	2.481	2.501																	1.226	1.25	1.224	1.153	1.178	1.208
	1.2267	2.563	2.519	2.47	2.47	2.481	2.501																	1.2267	1.25	1.224	1.153	1.178	1.208
	1.2273	2.563	2.519	2.47	2.47	2.481	2.501																	1.2273	1.25	1.224	1.153	1.178	1.208
	1.228	2.563	2.519	2.47	2.47	2.481	2.501																	1.228	1.25	1.224	1.153	1.178	1.208
	1.2287	2.563	2.519	2.471	2.47	2.481	2.501																	1.2287	1.25	1.224	1.153	1.178	1.208
	1.2293	2.563	2.519	2.471	2.47	2.481	2.501																	1.2293	1.25	1.224	1.153	1.178	1.208
	1.23	2.563	2.519	2.471	2.47	2.481	2.501																	1.23	1.25	1.224	1.153	1.178	1.208
	1.2307	2.563	2.519	2.471	2.47	2.481	2.501																	1.2307	1.25	1.223	1.153	1.178	1.208
	1.2313	2.563	2.519	2.471	2.47	2.481	2.501																	1.2313	1.25	1.223	1.153	1.178	1.208
	1.232	2.563	2.519	2.471	2.47	2.481	2.501																	1.232	1.25	1.223	1.153	1.178	1.208
	1.2327	2.563	2.519	2.471	2.47	2.481	2.501																	1.2327	1.25	1.223	1.153	1.178	1.208
	1.2333	2.563	2.519	2.471	2.47	2.481	2.501																	1.2333	1.25	1.223	1.153	1.178	1.208
	1.234	2.563	2.519	2.471	2.47	2.481	2.501																	1.234	1.25	1.223	1.153	1.178	1.208
	1.2347	2.563	2.519	2.471	2.47	2.481	2.501																	1.2347	1.25	1.223	1.153	1.178	1.208
	1.2353	2.563	2.519	2.471	2.47	2.481	2.501																	1.2353	1.25	1.223	1.153	1.178	1.208
	1.236	2.563	2.519	2.471	2.47	2.481	2.501																	1.236	1.25	1.223	1.153	1.178	1.208
	1.2367	2.563	2.519	2.471	2.47	2.481	2.501																	1.2367	1.25	1.223	1.153	1.178	1.208
	1.2373	2.563	2.519	2.471	2.47	2.481	2.501																	1.2373	1.25	1.223	1.153	1.178	1.208
	1.238	2.563	2.519	2.471	2.47	2.481	2.501																	1.238	1.25	1.223	1.153	1.178	1.208
	1.2387	2.563	2.519	2.471	2.47	2.481	2.501																	1.2387	1.25	1.223	1.153	1.178	1.208
	1.2393	2.563	2.519	2.471	2.47	2.481	2.501																	1.2393	1.25	1.223	1.153	1.178	1.208
	1.24	2.563	2.519	2.471	2.47	2.481	2.501																	1.24	1.25	1.223	1.153	1.178	1.208
	1.2407	2.563	2.519	2.471	2.47	2.481	2.501																	1.2407	1.25	1.223	1.153	1.178	1.208
	1.2413	2.563	2.519	2.471	2.47	2.481	2.501																	1.2413	1.25	1.223	1.153	1.178	1.208
	1.242	2.563	2.519	2.471	2.47	2.481	2.501																	1.242	1.25	1.223	1.153	1.178	1.208
	1.2427	2.563	2.519	2.471	2.47	2.481	2.501																	1.2427	1.25	1.223	1.153	1.178	1.208
	1.2433	2.563	2.519	2.471	2.47	2.481	2.501																	1.2433	1.25	1.223	1.153	1.178	1.208
	1.244	2.563	2.519	2.471	2.47	2.481	2.501																	1.244	1.25	1.223	1.153	1.178	1.208
	1.2447	2.564	2.519	2.471	2.47	2.481	2.501																	1.2447	1.25	1.223	1.153	1.178	1.208
	1.2453	2.564	2.519	2.471	2.47	2.481	2.501																	1.2453	1.251	1.223	1.153	1.178	1.208
	1.246	2.564	2.519	2.471	2.47	2.481	2.501																	1.246	1.251	1.223	1.153	1.178	1.208
	1.2467	2.564	2.519	2.471	2.47	2.481	2.501																	1.2467	1.251	1.223	1.153	1.178	1.208
	1.2473	2.564	2.519	2.471	2.47	2.481	2.501																	1.2473	1.251	1.223	1.153	1.178	1.208
	1.248	2.564	2.519	2.471	2.47	2.481	2.501																	1.248	1.251	1.223	1.153	1.178	1.208
	1.2487	2.564	2.519	2.471	2.47	2.481	2.501																	1.2487	1.251	1.223	1.153	1.178	1.208
	1.2493	2.564	2.519	2.471	2.47	2.481	2.501																	1.2493	1.251	1.223	1.153	1.178	1.208
	1.25	2.564	2.519	2.471	2.47	2.481	2.501																	1.25	1.251	1.223	1.153	1.178	1.208
	1.2507	2.564	2.519	2.471	2.47	2.481	2.501																	1.2507	1.251	1.223	1.153	1.178	1.208
	1.2513	2.564	2.519	2.471	2.47	2.481	2.501																	1.2513	1.251	1.223	1.153	1.178	1.208
	1.252	2.564	2.519	2.471	2.47	2.481	2.501																	1.252	1.251	1.223	1.153	1.178	1.208
	1.2527	2.564	2.519	2.471	2.47	2.481	2.501																	1.2527	1.251	1.223	1.153	1.178	1.208
	1.2533	2.564	2.519	2.471	2.47	2.481	2.501																	1.2533	1.251	1.223	1.153	1.178	1.208
	1.254	2.564	2.518	2.471	2.47	2.481	2.501																	1.254	1.251	1.223	1.153	1.178	1.208
	1.2547	2.564	2.518	2.471	2.47	2.481	2.501																	1.2547	1.251	1.223	1.153	1.178	1.208
	1.2553	2.564	2.518	2.471	2.47	2.481	2.501																	1.2553	1.251	1.223	1.153	1.178	1.208
	1.256	2.564	2.518	2.471	2.47	2.481	2.501																	1.256	1.251	1.223	1.153	1.178	1.208
	1.2567	2.564	2.518	2.471	2.47	2.481	2.501																	1.2567	1.251	1.223	1.153	1.178	1.208
	1.2573	2.564	2.518	2.471	2.47	2.481	2.501																	1.2573	1.251	1.223	1.153	1.178	1.208
	1.258	2.564	2.518	2.471	2.47	2.481	2.501																	1.258	1.251	1.223	1.153	1.178	1.209
	1.2587	2.564	2.518	2.471	2.47	2.481	2.501																	1.2587	1.251	1.223	1.153	1.178	1.209
	1.2593	2.564	2.518	2.471	2.47	2.481	2.501																	1.2593	1.251	1.223	1.153	1.178	1.209
	1.26	2.564	2.518	2.471	2.47	2.481	2.501																	1.26	1.251	1.223	1.153	1.178	1.209
	1.2607	2.564	2.518	2.471	2.47	2.481	2.501																	1.2607	1.251	1.223	1.153	1.178	1.209
	1.2613	2.564	2.518	2.471	2.47	2.481	2.501																	1.2613	1.251	1.223	1.153	1.178	1.209
	1.262	2.564	2.518	2.471	2.47	2.481	2.5																	1.262	1.251	1.223	1.153	1.178	1.209
	1.2627	2.564	2.518	2.471	2.47	2.481	2.5																	1.2627	1.251	1.223	1.153	1.178	1.209
	1.2633	2.564	2.518	2.471	2.47	2.481	2.5																	1.2633	1.251	1.223	1.153	1.178	1.209
	1.264	2.563	2.518	2.471	2.47	2.481	2.5																	1.264	1.251	1.223	1.153	1.178	1.209
	1.2647	2.563	2.518	2.471	2.47	2.481	2.5																	1.2647	1.251	1.223	1.153	1.178	1.209
	1.2653	2.563	2.518	2.471	2.47	2.481	2.5																	1.2653	1.251	1.223	1.153	1.178	1.209
	1.266	2.563	2.518	2.471	2.47	2.481	2.5																	1.266	1.251	1.223	1.153	1.178	1.209
	1.2667	2.563	2.518	2.471	2.47	2.481	2.5																	1.2667	1.251	1.223	1.153	1.178	1.209
	1.2673	2.563	2.518	2.471	2.47	2.481	2.5																	1.2673	1.251	1.223	1.153	1.178	1.209
	1.268	2.563	2.518	2.471	2.47	2.481	2.5																	1.268	1.251	1.223	1.153	1.178	1.209
	1.2687	2.563	2.518	2.471	2.47	2.481	2.5																	1.2687	1.251	1.223	1.153	1.178	1.209
	1.2693	2.563	2.518	2.471	2.47	2.481	2.5																	1.2693	1.251	1.223	1.153	1.178	1.209
	1.27	2.563	2.518	2.47	2.47	2.481	2.5																	1.27	1.251	1.223	1.153	1.178	1.209
	1.2707	2.563	2.518	2.47	2.47	2.481	2.5																	1.2707	1.251	1.223	1.153	1.178	1.209
	1.2713	2.563	2.518	2.47	2.47	2.481	2.5																	1.2713	1.251	1.223	1.153	1.178	1.209
	1.272	2.563	2.518	2.47	2.47	2.481	2.5																	1.272	1.251	1.223	1.153	1.178	1.209
	1.2727	2.563	2.519	2.47	2.47	2.481	2.5																	1.2727	1.251	1.223	1.153	1.178	1.209
	1.2733	2.563	2.519	2.47	2.47	2.481	2.5																	1.2733	1.251	1.223	1.153	1.178	1.209
	1.274	2.563	2.519	2.47	2.47	2.481	2.5																	1.274	1.251	1.223	1.154	1.178	1.209
	1.2747	2.563	2.519	2.47	2.47	2.481	2.5																	1.2747	1.251	1.223	1.154	1.178	1.209
	1.2753	2.563	2.519	2.47	2.47	2.481	2.5																	1.2753	1.251	1.223	1.154	1.178	1.209
	1.276	2.563	2.519	2.47	2.47	2.481	2.499																	1.276	1.251	1.223	1.154	1.178	1.209
	1.2767	2.563	2.519	2.47	2.47	2.481	2.499																	1.2767	1.251	1.223	1.154	1.178	1.209
	1.2773	2.563	2.519	2.47	2.47	2.481	2.499																	1.2773	1.251	1.223	1.154	1.178	1.209
	1.278	2.563	2.519	2.47	2.47	2.481	2.499																	1.278	1.251	1.223	1.154	1.178	1.209
	1.2787	2.563	2.519	2.47	2.47	2.481	2.499																	1.2787	1.251	1.223	1.154	1.178	1.209
	1.2793	2.563	2.519	2.47	2.47	2.481	2.499																	1.2793	1.251	1.223	1.154	1.178	1.209
	1.28	2.563	2.519	2.47	2.47	2.481	2.499																	1.28	1.251	1.223	1.154	1.178	1.209
	1.2807	2.563	2.519	2.47	2.47	2.481	2.499																	1.2807	1.251	1.223	1.154	1.178	1.209
	1.2813	2.563	2.519	2.47	2.47	2.481	2.499																	1.2813	1.251	1.223	1.154	1.178	1.209
	1.282	2.563	2.519	2.47	2.47	2.481	2.499																	1.282	1.251	1.223	1.154	1.178	1.209
	1.2827	2.563	2.519	2.47	2.47	2.481	2.499																	1.2827	1.251	1.223	1.154	1.178	1.209
	1.2833	2.563	2.519	2.47	2.47	2.481	2.499																	1.2833	1.251	1.223	1.154	1.178	1.209
	1.284	2.563	2.519	2.47	2.47	2.482	2.499																	1.284	1.251	1.223	1.154	1.178	1.209
	1.2847	2.563	2.519	2.47	2.47	2.482	2.499																	1.2847	1.251	1.223	1.154	1.178	1.209
	1.2853	2.563	2.519	2.47	2.47	2.482	2.499																	1.2853	1.251	1.223	1.154	1.178	1.209
	1.286	2.563	2.519	2.47	2.47	2.482	2.498																	1.286	1.251	1.223	1.154	1.178	1.209
	1.2867	2.563	2.519	2.47	2.47	2.482	2.498																	1.2867	1.251	1.223	1.154	1.178	1.209
	1.2873	2.563	2.519	2.47	2.47	2.482	2.498																	1.2873	1.251	1.223	1.154	1.178	1.209
	1.288	2.563	2.519	2.47	2.47	2.482	2.498																	1.288	1.251	1.223	1.154	1.178	1.209
	1.2887	2.563	2.519	2.47	2.47	2.482	2.498																	1.2887	1.251	1.223	1.154	1.178	1.209
	1.2893	2.563	2.519	2.47	2.47	2.482	2.498																	1.2893	1.251	1.223	1.154	1.178	1.209
	1.29	2.563	2.52	2.47	2.47	2.482	2.498																	1.29	1.251	1.223	1.154	1.178	1.209
	1.2907	2.563	2.52	2.47	2.47	2.482	2.498																	1.2907	1.251	1.223	1.154	1.179	1.209
	1.2913	2.563	2.52	2.47	2.47	2.482	2.498																	1.2913	1.251	1.223	1.154	1.179	1.209
	1.292	2.563	2.52	2.47	2.47	2.482	2.498																	1.292	1.251	1.223	1.154	1.179	1.209
	1.2927	2.563	2.52	2.47	2.47	2.482	2.498																	1.2927	1.251	1.223	1.154	1.179	1.209
	1.2933	2.563	2.52	2.47	2.47	2.481	2.498																	1.2933	1.251	1.223	1.154	1.179	1.209
	1.294	2.563	2.52	2.47	2.47	2.481	2.498																	1.294	1.251	1.223	1.154	1.179	1.209
	1.2947	2.563	2.52	2.47	2.47	2.481	2.498																	1.2947	1.251	1.223	1.154	1.179	1.209
	1.2953	2.563	2.52	2.47	2.47	2.481	2.498																	1.2953	1.251	1.223	1.154	1.179	1.209
	1.296	2.563	2.52	2.47	2.47	2.481	2.498																	1.296	1.251	1.223	1.154	1.179	1.209
	1.2967	2.563	2.52	2.47	2.47	2.481	2.498																	1.2967	1.251	1.223	1.154	1.179	1.209
	1.2973	2.563	2.52	2.47	2.47	2.481	2.498																	1.2973	1.251	1.223	1.154	1.179	1.209
	1.298	2.563	2.519	2.47	2.47	2.481	2.497																	1.298	1.251	1.223	1.154	1.179	1.209
	1.2987	2.563	2.519	2.47	2.47	2.481	2.497																	1.2987	1.251	1.223	1.154	1.179	1.209
	1.2993	2.564	2.519	2.47	2.47	2.481	2.497																	1.2993	1.251	1.223	1.154	1.179	1.209
	1.3	2.564	2.519	2.47	2.47	2.481	2.497																	1.3	1.251	1.223	1.154	1.179	1.209
	1.3007	2.564	2.519	2.47	2.47	2.481	2.497																	1.3007	1.251	1.223	1.154	1.179	1.209
	1.3013	2.564	2.519	2.47	2.47	2.481	2.497																	1.3013	1.251	1.223	1.154	1.179	1.209
	1.302	2.564	2.519	2.47	2.47	2.481	2.497																	1.302	1.25	1.223	1.154	1.179	1.209
	1.3027	2.564	2.519	2.47	2.47	2.481	2.497																	1.3027	1.25	1.223	1.154	1.179	1.209
	1.3033	2.564	2.519	2.47	2.47	2.481	2.497																	1.3033	1.25	1.223	1.154	1.179	1.209
	1.304	2.564	2.519	2.47	2.47	2.481	2.497																	1.304	1.25	1.223	1.154	1.179	1.209
	1.3047	2.564	2.519	2.47	2.47	2.481	2.497																	1.3047	1.25	1.223	1.154	1.179	1.209
	1.3053	2.564	2.519	2.47	2.47	2.481	2.497																	1.3053	1.25	1.223	1.154	1.179	1.209
	1.306	2.564	2.519	2.47	2.47	2.481	2.497																	1.306	1.25	1.223	1.154	1.179	1.209
	1.3067	2.564	2.519	2.47	2.47	2.481	2.497																	1.3067	1.25	1.223	1.154	1.179	1.209
	1.3073	2.564	2.519	2.47	2.47	2.481	2.498																	1.3073	1.25	1.223	1.154	1.179	1.209
	1.308	2.564	2.519	2.47	2.47	2.481	2.498																	1.308	1.25	1.223	1.154	1.179	1.209
	1.3087	2.564	2.519	2.47	2.47	2.481	2.498																	1.3087	1.25	1.223	1.154	1.178	1.209
	1.3093	2.564	2.519	2.47	2.47	2.481	2.498																	1.3093	1.25	1.223	1.154	1.178	1.209
	1.31	2.564	2.519	2.47	2.47	2.481	2.498																	1.31	1.25	1.223	1.154	1.178	1.209
	1.3107	2.564	2.519	2.47	2.47	2.481	2.498																	1.3107	1.25	1.223	1.154	1.178	1.209
	1.3113	2.564	2.519	2.47	2.47	2.481	2.498																	1.3113	1.25	1.223	1.154	1.178	1.209
	1.312	2.564	2.519	2.47	2.47	2.481	2.498																	1.312	1.25	1.223	1.154	1.178	1.209
	1.3127	2.564	2.519	2.47	2.47	2.482	2.498																	1.3127	1.25	1.223	1.154	1.178	1.209
	1.3133	2.564	2.519	2.47	2.47	2.482	2.498																	1.3133	1.25	1.223	1.154	1.178	1.209
	1.314	2.564	2.519	2.47	2.471	2.482	2.498																	1.314	1.25	1.223	1.154	1.178	1.209
	1.3147	2.564	2.519	2.47	2.471	2.482	2.498																	1.3147	1.25	1.223	1.154	1.178	1.209
	1.3153	2.564	2.519	2.47	2.471	2.482	2.498																	1.3153	1.25	1.223	1.154	1.178	1.209
	1.316	2.564	2.519	2.47	2.471	2.482	2.498																	1.316	1.25	1.223	1.154	1.178	1.209
	1.3167	2.564	2.519	2.47	2.471	2.482	2.498																	1.3167	1.25	1.223	1.154	1.178	1.209
	1.3173	2.564	2.519	2.47	2.471	2.482	2.498																	1.3173	1.25	1.223	1.154	1.178	1.209
	1.318	2.564	2.519	2.47	2.471	2.482	2.498																	1.318	1.25	1.223	1.154	1.178	1.209
	1.3187	2.564	2.519	2.47	2.471	2.482	2.498																	1.3187	1.25	1.223	1.154	1.178	1.209
	1.3193	2.564	2.519	2.47	2.471	2.482	2.498																	1.3193	1.25	1.223	1.154	1.178	1.209
	1.32	2.564	2.519	2.47	2.471	2.482	2.499																	1.32	1.25	1.223	1.154	1.178	1.209
	1.3207	2.564	2.519	2.47	2.471	2.482	2.499																	1.3207	1.25	1.223	1.154	1.178	1.209
	1.3213	2.564	2.519	2.47	2.471	2.482	2.499																	1.3213	1.25	1.223	1.154	1.178	1.209
	1.322	2.564	2.519	2.47	2.471	2.482	2.499																	1.322	1.25	1.223	1.154	1.178	1.209
	1.3227	2.564	2.519	2.47	2.471	2.482	2.499																	1.3227	1.25	1.223	1.154	1.178	1.209
	1.3233	2.564	2.519	2.47	2.471	2.482	2.499																	1.3233	1.25	1.223	1.154	1.178	1.209
	1.324	2.564	2.519	2.47	2.471	2.482	2.499																	1.324	1.25	1.223	1.154	1.178	1.209
	1.3247	2.564	2.519	2.47	2.471	2.482	2.499																	1.3247	1.25	1.223	1.154	1.178	1.209
	1.3253	2.564	2.519	2.47	2.471	2.482	2.499																	1.3253	1.25	1.223	1.154	1.178	1.209
	1.326	2.564	2.519	2.47	2.471	2.482	2.5																	1.326	1.25	1.223	1.154	1.178	1.209
	1.3267	2.564	2.519	2.47	2.471	2.482	2.5																	1.3267	1.25	1.223	1.154	1.178	1.209
	1.3273	2.564	2.519	2.47	2.471	2.482	2.5																	1.3273	1.25	1.223	1.154	1.178	1.209
	1.328	2.564	2.519	2.47	2.471	2.482	2.5																	1.328	1.25	1.223	1.154	1.178	1.209
	1.3287	2.564	2.519	2.47	2.471	2.482	2.5																	1.3287	1.25	1.223	1.154	1.178	1.209
	1.3293	2.564	2.519	2.47	2.471	2.482	2.5																	1.3293	1.25	1.223	1.154	1.178	1.209
[truncated: 10,006 more rows]

## Sheet: Fig.S4
Supplementary Fig. 4 | Effect of NADP+ input concentrations on the production of PHB.
Fig. S4a | Effect of NADP+ input concentration on initial PHB production rate.
	NADP+ (mM)	Initial PHB production rate
		PHB (mM/h)			Relative (%)			Mean	SD
	0	17.28	14.46	13.48	70.53	65.25	64.22	66.67	3.38
	0.1	23.67	20.28	19.4	96.61	91.52	92.43	93.52	2.72
	2	24.5	22.16	20.99	100	100	100	100	0
	10	25.9	21.48	21.38	105.71	96.93	101.86	101.5	4.4
	20	18.89	16.09	17.42	77.1	72.61	82.99	77.57	5.21
Fig. S4b | Effect of NADP+ input concentration on PHB titer at 8 h.
	NADP+ (mM)	PHB titer at 8 h
		PHB (mM)			Relative (%)			Mean	SD
	0	61.77	61.63	55.68	95.35	95.33	91.76	94.15	2.07
	0.1	64.5	64.12	55.03	99.57	99.18	90.69	96.48	5.02
	2	64.78	64.65	60.68	100	100	100	100	0
	10	63.12	62.98	56.52	97.44	97.42	93.14	96	2.47
	20	61.53	61.22	48.48	94.98	94.69	79.89	89.86	8.63

## Sheet: Fig.S5
Supplementary Fig. 5 | Effect of CoA input concentrations on the production of PHB.
Fig. S5a | Effect of CoA input concentration on initial PHB production rate.
	CoA (mM)	Initial PHB production rate
		PHB (mM/h)			Relative (%)			Mean	SD
	0	8.01	7.74	5.16	32.76	33.42	23.27	29.82	5.68
	0.1	23.16	20.51	16.84	94.72	88.56	75.96	86.41	9.56
	0.5	24.45	23.16	22.17	100	100	100	100	0
	1	24.22	23.66	18.65	99.06	102.16	84.12	95.11	9.64
	2	24.32	21.67	16.36	99.47	93.57	73.79	88.94	13.45
Fig. S5b | Effect of CoA input concentration on PHB titer at 8 h.
	CoA (mM)	PHB titer at 8 h
		PHB (mM)			Relative (%)			Mean	SD
	0	15.9	15.49	12.53	24.88	24.32	20.89	23.36	2.16
	0.1	57.4	57.25	54.32	89.83	89.87	90.55	90.08	0.4
	0.5	63.9	63.7	59.99	100	100	100	100	0
	1	62.82	62.75	55.4	98.31	98.51	92.35	96.39	3.5
	2	61.68	60.96	55.35	96.53	95.7	92.27	94.83	2.26

## Sheet: Fig.S6
Supplementary Fig. 6 | Effect of TPP input concentrations on the production of PHB.
Fig. S6a | Effect of TPP input concentration on initial PHB production rate.
	TPP (mM)	Initial PHB production rate
		PHB (mM/h)			Relative (%)			Mean	SD
	0	6.42	5.18	3.94	19.94	17.02	13.88	16.95	3.03
	0.1	20.56	20.5	17.55	63.87	67.35	61.82	64.34	2.79
	0.5	23.68	23.12	20.67	73.56	75.95	72.81	74.11	1.64
	1	30.08	20.19	28.17	93.45	66.33	99.23	86.33	17.56
	2	32.19	30.44	28.39	100	100	100	100	0
Fig. S6b | Effect of TPP input concentration on PHB titer at 8 h.
	TPP (mM)	PHB titer at 8 h
		PHB (mM)			Relative (%)			Mean	SD
	0	57.45	58.27	43.48	77.87	80.48	62.69	73.68	9.61
	0.1	61.13	60.15	46.23	82.85	83.08	66.65	77.53	9.42
	0.5	65.64	65.88	61.22	88.97	90.99	88.26	89.41	1.42
	1	71.62	69.96	66.46	97.07	96.63	95.82	96.51	0.64
	2	73.78	72.4	69.36	100	100	100	100	0

## Sheet: Fig.S7
Supplementary Fig. 7 | Comparisons of results predicted by the kinetic models with the experimental data before and after the first round of model fitting.
Fig. S7a | Comparisons of simulation data obtained from the unfitted Model 0 with experimental results. 1-fold enzyme concentrations were used.
	Simulation results					Experimental results (this data is the same as that of Fig.4a)
	Time (h)	Maltodextrin (mM)	PHB (mM)			Time (h)	Maltodextrin (mM)			Mean	SD	PHB (mM)			Mean	SD
	0	100	0			0	100.95	99.19	99.76	99.97	0.9	0	0	0	0	0
	0.5	90.1165	0.02289			1	86.07	85.83	85.59	85.83	0.24	17.6	16.7	18.86	17.72	1.08
	1	90.038	0.0774			2	81.8	84.08	82.13	82.67	1.23	18.93	19.51	21.04	19.83	1.09
	1.5	89.969	0.13841			4	79	81.99	80.05	80.35	1.52	19.98	20.89	20.3	20.39	0.46
	2	89.9035	0.19899			8	76.92	79.34	78.67	78.31	1.25	23.02	22.91	22.98	22.97	0.06
	2.5	89.8415	0.25729			12	75.55	79.57	76.21	77.11	2.16	25.42	18.67	23.84	22.64	3.53
	3	89.783	0.31297
	3.5	89.7277	0.36602
	4	89.6754	0.41656
	4.5	89.6259	0.4647
	5	89.5791	0.51056
	5.5	89.5347	0.55428
	6	89.4927	0.59597
	6.5	89.4529	0.63574
	7	89.4151	0.67369
	7.5	89.3792	0.70994
	8	89.3451	0.74458
	8.5	89.3127	0.7777
	9	89.2818	0.80939
	9.5	89.2524	0.83972
	10	89.2244	0.86879
	10.5	89.1977	0.89665
	11	89.1723	0.92337
	11.5	89.1479	0.94903
	12	89.1247	0.97367
Fig. S7b | Comparisons of simulation data obtained from the unfitted Model 0 with experimental results. 5-fold enzyme concentrations were used.
	Simulation results					Experimental results (this data is the same as that of Fig.4b)
	Time (h)	Maltodextrin (mM)	PHB (mM)			Time (h)	Maltodextrin (mM)			Mean	SD	PHB (mM)			Mean	SD
	0	100	0			0	97.82	100.66	101.14	99.87	1.79	0	0	0	0	0
	0.5	89.8415	0.25729			2	53.18	57.63	54.03	54.95	2.36	56.21	45.99	52.96	51.72	5.22
	1	89.5791	0.51056			4	44.69	44.83	49.38	46.3	2.67	64.87	58.91	64.46	62.75	3.33
	1.5	89.3792	0.70994			8	39.53	40.62	43.79	41.31	2.21	65.26	59.77	63.28	62.77	2.78
	2	89.2244	0.86879			12	37.91	37.58	39.48	38.32	1.02	66.15	65.57	65.84	65.85	0.29
	2.5	89.1024	0.99736
	3	89.0043	1.10317
	3.5	88.924	1.19168
	4	88.8572	1.26681
	4.5	88.8008	1.33144
	5	88.7526	1.38771
	5.5	88.7109	1.43721
	6	88.6743	1.48117
	6.5	88.6421	1.52054
	7	88.6135	1.55606
	7.5	88.5878	1.58832
	8	88.5646	1.61779
	8.5	88.5436	1.64486
	9	88.5244	1.66985
	9.5	88.5069	1.69302
	10	88.4907	1.71459
	10.5	88.4758	1.73474
	11	88.4619	1.75364
	11.5	88.449	1.77141
	12	88.4369	1.78817
Fig. S7c | Comparisons of simulation data obtained from the fitted Model 1 with experimental results. 1-fold enzyme concentrations were used.
	Simulation results					Experimental results (this data is the same as that of Fig.4a)
	Time (h)	Maltodextrin (mM)	PHB (mM)			Time (h)	Maltodextrin (mM)			Mean	SD	PHB (mM)			Mean	SD
	0	100	0			0	100.95	99.19	99.76	99.97	0.9	0	0	0	0	0
	0.5	89.0901	1.86882			1	86.07	85.83	85.59	85.83	0.24	17.6	16.7	18.86	17.72	1.08
	1	87.0352	4.75111			2	81.8	84.08	82.13	82.67	1.23	18.93	19.51	21.04	19.83	1.09
	1.5	84.8931	7.71545			4	79	81.99	80.05	80.35	1.52	19.98	20.89	20.3	20.39	0.46
	2	82.7261	10.7136			8	76.92	79.34	78.67	78.31	1.25	23.02	22.91	22.98	22.97	0.06
	2.5	80.5437	13.7346			12	75.55	79.57	76.21	77.11	2.16	25.42	18.67	23.84	22.64	3.53
	3	78.3529	16.7677
	3.5	76.1609	19.8013
	4	73.9782	22.8159
	4.5	71.8426	25.7309
	5	70.2322	27.8761
	5.5	70.0383	28.5916
	6	70.2868	28.7608
	6.5	70.5167	28.7989
	7	70.6823	28.8073
	7.5	70.7999	28.8092
	8	70.8863	28.8096
	8.5	70.9523	28.8097
	9	71.0043	28.8097
	9.5	71.0465	28.8097
	10	71.0816	28.8097
	10.5	71.1112	28.8097
	11	71.1366	28.8097
	11.5	71.1586	28.8097
	12	71.1779	28.8097
Fig. S7d | Comparisons of simulation data obtained from the fitted Model 1 with experimental results. 5-fold enzyme concentrations were used.
	Simulation results					Experimental results (this data is the same as that of Fig.4b)
	Time (h)	Maltodextrin (mM)	PHB (mM)			Time (h)	Maltodextrin (mM)			Mean	SD	PHB (mM)			Mean	SD
	0	100	0			0	97.82	100.66	101.14	99.87	1.79	0	0	0	0	0
	0.5	80.5395	13.744			2	53.18	57.63	54.03	54.95	2.36	56.21	45.99	52.96	51.72	5.22
	1	69.5484	28.9939			4	44.69	44.83	49.38	46.3	2.67	64.87	58.91	64.46	62.75	3.33
	1.5	58.7581	44.0186			8	39.53	40.62	43.79	41.31	2.21	65.26	59.77	63.28	62.77	2.78
	2	48.5504	58.2457			12	37.91	37.58	39.48	38.32	1.02	66.15	65.57	65.84	65.85	0.29
	2.5	44.7888	64.1293
	3	45.0581	64.4104
	3.5	45.1953	64.4201
	4	45.2568	64.4205
	4.5	45.2909	64.4205
	5	45.3127	64.4205
	5.5	45.3281	64.4205
	6	45.3396	64.4205
	6.5	45.3487	64.4205
	7	45.356	64.4205
	7.5	45.3622	64.4205
	8	45.3674	64.4205
	8.5	45.372	64.4205
	9	45.3761	64.4205
	9.5	45.3797	64.4205
	10	45.383	64.4205
	10.5	45.3861	64.4205
	11	45.3889	64.4205
	11.5	45.3915	64.4205
	12	45.394	64.4205

## Sheet: Fig.S8
Supplementary Fig. 8 | Simulation optimization of enzyme concentrations using Model 1.
Fig. S8a | Parameter scan of PhaC Vmax.
	PhaC Vmax (mM/min)	PHB at 4 h (mM monomer equivalent)
	1	28.809
	2	40.743
	3	49.8999
	4	57.6194
	5	64.4205
	6	70.5691
	7	76.2232
	8	78.8989		The value corresponding to the optimal Vmax is colored in red.
	9	78.909
	10	78.9119		99% of the maximal PHB titer at 4 h: 78.1 mM
Fig. S8b | Model-predicted time-course profiles of maltodextrin and PHB when Vmax of PhaC was set as 8 mM/min.
	Time (h)	Maltodextrin (mM)	PHB (mM)
	0	100	0
	0.5	80.5219	13.7741
	1	69.5041	29.0633
	1.5	58.6716	44.1544
	2	48.2851	58.7071
	2.5	40	72.0116
	3	40	76.2252
	3.5	40	78.0768
	4	40	78.8989
	4.5	40	79.2792
	5	40	79.4711
	5.5	40	79.5772
	6	40	79.6407
	6.5	40	79.6809
	7	40	79.7076
	7.5	40	79.7259
	8	40	79.7386
	8.5	40	79.7476
	9	40	79.7539
	9.5	40	79.7585
	10	40	79.7617
	10.5	40	79.7641
	11	40	79.7659
	11.5	40	79.7672
	12	40	79.7682
Fig. S8c-r | Parameter scan of Vmax of the rest of enzymes.
	Vmax (mM/min)	Initial PHB production rate (mM/h)
		αGP	PGM	PGI	PKL (XPK activity)	PTA	PhaA	PhaB	G6PDH	6PGDH	TAL	TK	RPI	RPE	TIM	ALD	FBP
	1	27.2962	26.3274	25.9977	4.38896	20.8149	27.8453	23.0015	34.4049	27.4226	21.8708	27.5382	28.0851	20.6873	27.2994	28.4969	26.3274
	2	28.755	28.4807	27.8661	11.1206	26.8577	28.7501	26.7214	32.486	28.4779	25.3991	28.3929	28.7231	25.3899	29.4263	29.012	28.4807
	3	28.9928	28.897	28.5241	17.7943	28.2466	28.933	28.0208	31.1145	28.8079	27.1654	28.7043	28.9157	27.3358	29.5312	29.0699	28.897
	4	29.052	29.022	28.8597	23.8118	28.7838	29.0166	28.6723	30.0072	28.9684	28.2795	28.9087	29.0086	28.3957	29.3199	29.0723	29.022
	5	29.0633	29.0633	29.0633	29.0633	29.0633	29.0633	29.0633	29.0633	29.0633	29.0633	29.0633	29.0633	29.0633	29.0633	29.0633	29.0633
	99% of the maximal initial rate	28.7727	28.7727	28.7727	28.7727	28.7727	28.7727	28.7727	34.0609	28.7727	28.7727	28.7727	28.7727	28.7727	29.132	28.7816	28.7727
	The value corresponding to the optimal Vmax of each enzyme is colored in red.

[truncated: 6 more sheets: Fig.S9, Fig.S10, Fig.S11b,c, Fig.S12, Fig.S13, Fig.S14]
